# Supplementary material for: Cryo-EM structures of ALECT2 filaments from human renal biopsies
Source: Nat Commun. 2026 May 22;17:6749. doi: 10.1038/s41467-026-73602-2 (PMC13385698; doi:10.1038/s41467-026-73602-2)
Supplement: Supplementary file 4 — Source Data [file 41467_2026_73602_MOESM4_ESM.xlsx]

## Sheet: Fig. 3d
Residue number	Residue type	Z height of type Ia (Å)	Z height of type Ib (Å)
1	GLY	2.294	1.193
2	PRO	4.176	3.163
3	TRP	3.884	2.424
4	ALA	4.535	3.263
5	ASN	4.269	5.219
6	ILE	5.138	5.312
7	CYS	5.566	5.808
8	ALA	7.299	7.287
9	GLY	7.06	4.903
10	LYS	7.405	5.539
11	SER	6.3	6.295
12	SER	7.309	8.284
13	ASN	7.766	8.153
14	GLU	7.976	8.478
15	ILE	8.147	8.536
16	ARG	8.614	8.879
17	THR	8.468	8.735
18	CYS	9.056	9.238
19	ASP	9.517	9.697
20	ARG	9.257	9.458
21	HIS	9.34	9.47
22	GLY	7.236	7.513
23	CYS	8.321	8.499
24	GLY	8.943	8.965
25	GLN	9.928	10.245
26	TYR	10.109	10.416
27	SER	10.335	10.588
28	ALA	10.263	10.502
29	GLN	10.513	10.601
30	ARG	10.365	10.575
31	SER	8.645	8.832
32	GLN	9.023	9.157
33	ARG	8.882	9.003
34	PRO	7.191	7.306
35	HIS	7.526	7.573
36	GLN	6.653	6.742
37	GLY	6.489	6.618
38	VAL	6.121	6.207
39	ASP	6.926	7.02
40	VAL	6.711	6.831
41	LEU	6.642	6.819
42	CYS	6.685	6.745
43	SER	8.071	8.041
44	ALA	7.202	7.177
45	GLY	6.555	6.486
46	SER	4.453	4.456
47	THR	3.694	3.784
48	VAL	4.152	4.115
49	TYR	4.264	4.232
50	ALA	3.776	3.809
51	PRO	1.82	1.711
52	PHE	1.617	1.599
53	THR	1.713	1.846
54	GLY	2.47	2.361
55	MET	1.91	1.902
56	ILE	2.534	2.588
57	VAL	2.614	2.742
58	GLY	2.322	2.4
59	GLN	1.753	1.722
60	GLU	1.314	1.431
61	LYS	2.251	2.279
62	PRO	1.23	1.306
63	TYR	1.093	1.213
64	GLN	1.69	1.674
65	ASN	0	0
66	LYS	0.543	0.503
67	ASN	0.637	0.543
68	ALA	0.951	1.056
69	ILE	0.994	1.09
70	ASN	1.152	1.107
71	ASN	1.672	1.497
72	GLY	2.167	1.997
73	VAL	2.672	2.378
74	ARG	2.176	1.905
75	ILE	1.785	1.592
76	SER	2.058	1.978
77	GLY	0.261	0.199
78	ARG	1.117	1.013
79	GLY	0.567	0.592
80	PHE	1.835	1.606
81	CYS	3.187	3.002
82	VAL	4.202	4.121
83	LYS	4.76	4.674
84	MET	4.975	4.866
85	PHE	5.539	5.283
86	TYR	5.019	4.806
87	ILE	6.083	5.853
88	LYS	6.183	6.002
89	PRO	7.569	7.451
90	ILE	7.964	7.825
91	LYS	7.989	7.881
92	TYR	6.065	5.967
93	LYS	6.724	6.541
94	GLY	7.224	6.976
95	PRO	5.246	4.996
96	ILE	6.206	5.922
97	LYS	6.485	6.209
98	LYS	7.395	7.121
99	GLY	7.618	7.378
100	GLU	6.846	6.699
101	LYS	7.417	7.266
102	LEU	7.285	7.079
103	GLY	6.336	6.144
104	THR	6.362	6.135
105	LEU	6.011	5.811
106	LEU	6.131	6.084
107	PRO	5.081	5.002
108	LEU	4.939	4.943
109	GLN	5.07	5.12
110	LYS	5.242	5.328
111	VAL	5.858	5.907
112	TYR	5.187	5.325
113	PRO	5.466	5.417
114	GLY	4.611	4.834
115	ILE	4.797	5.273
116	GLN	4.712	4.986
117	SER	3.396	4.626
118	HIS	4.125	4.388
119	VAL	4.455	4.466
120	HIS	4.728	4.003
121	ILE	5.155	4.871
122	GLU	5.178	4.906
123	ASN	5.6	5.337
124	CYS	6.103	5.864
125	ASP	5.335	5.136
126	SER	5.482	5.32
127	SER	3.321	3.195
128	ASP	4.083	3.906
129	PRO	2.985	2.877
130	THR	3.535	3.311
131	ALA	3.345	3.218
132	TYR	4.681	4.474
133	LEU	4.334	4.179

## Sheet: Suppl. Fig.1b
	Uncropped western blot images corresponding to Supplementary Fig. 1b. Dashed boxes indicate the regions shown in Supplementary Fig. 1b.

## Sheet: Suppl. Fig. 1d
	No seeds			+10% patient-derived ALECT2 seeds
Time (h)	ThT Fluorescence (×10³ RFU)			ThT Fluorescence (×10³ RFU)
	Replicate 1	Replicate 2	Replicate 3	Replicate 1	Replicate 2	Replicate 3
0	0.278	0.278	0.279	0.318	0.323	0.325
0.17	0.27	0.274	0.28	0.319	0.316	0.314
0.33	0.27	0.281	0.274	0.314	0.312	0.318
0.5	0.271	0.274	0.27	0.317	0.323	0.316
0.67	0.263	0.274	0.275	0.316	0.327	0.32
0.83	0.265	0.278	0.271	0.326	0.326	0.322
1	0.265	0.276	0.273	0.33	0.328	0.319
1.17	0.267	0.275	0.269	0.328	0.331	0.325
1.33	0.266	0.27	0.274	0.325	0.327	0.331
1.5	0.266	0.269	0.268	0.325	0.33	0.321
1.67	0.267	0.274	0.269	0.326	0.328	0.335
1.83	0.274	0.273	0.276	0.329	0.335	0.342
2	0.265	0.271	0.27	0.334	0.34	0.339
2.17	0.267	0.28	0.271	0.333	0.331	0.334
2.33	0.265	0.278	0.269	0.336	0.332	0.344
2.5	0.263	0.277	0.277	0.328	0.322	0.351
2.67	0.267	0.275	0.275	0.333	0.337	0.34
2.83	0.265	0.278	0.275	0.329	0.328	0.347
3	0.265	0.279	0.274	0.332	0.34	0.337
3.17	0.269	0.28	0.273	0.344	0.34	0.343
3.33	0.265	0.275	0.276	0.34	0.342	0.341
3.5	0.268	0.28	0.277	0.337	0.337	0.336
3.67	0.265	0.28	0.282	0.342	0.333	0.343
3.83	0.266	0.276	0.277	0.346	0.351	0.341
4	0.267	0.276	0.279	0.344	0.35	0.338
4.17	0.261	0.282	0.277	0.343	0.342	0.334
4.33	0.268	0.277	0.273	0.344	0.342	0.339
4.5	0.271	0.282	0.276	0.345	0.344	0.342
4.67	0.273	0.273	0.277	0.345	0.329	0.342
4.83	0.267	0.271	0.273	0.346	0.338	0.334
5	0.263	0.281	0.269	0.346	0.338	0.344
5.17	0.266	0.28	0.27	0.345	0.339	0.335
5.33	0.267	0.277	0.271	0.347	0.343	0.336
5.5	0.27	0.274	0.279	0.34	0.334	0.333
5.67	0.265	0.281	0.274	0.345	0.342	0.333
5.83	0.268	0.278	0.277	0.344	0.344	0.343
6	0.26	0.273	0.274	0.342	0.339	0.328
6.17	0.262	0.278	0.269	0.341	0.34	0.328
6.33	0.26	0.278	0.275	0.348	0.338	0.344
6.5	0.265	0.275	0.272	0.343	0.345	0.338
6.67	0.268	0.277	0.271	0.344	0.34	0.331
6.83	0.267	0.274	0.272	0.343	0.349	0.33
7	0.265	0.277	0.272	0.35	0.351	0.33
7.17	0.267	0.279	0.275	0.355	0.351	0.337
7.33	0.267	0.279	0.272	0.343	0.35	0.338
7.5	0.264	0.275	0.272	0.345	0.353	0.334
7.67	0.273	0.277	0.272	0.344	0.343	0.338
7.83	0.269	0.278	0.269	0.344	0.345	0.331
8	0.263	0.272	0.264	0.343	0.341	0.339
8.17	0.263	0.284	0.275	0.343	0.336	0.334
8.33	0.269	0.271	0.273	0.342	0.337	0.332
8.5	0.271	0.277	0.274	0.349	0.336	0.335
8.67	0.274	0.276	0.272	0.354	0.347	0.338
8.83	0.267	0.281	0.279	0.349	0.335	0.336
9	0.269	0.272	0.266	0.339	0.343	0.329
9.17	0.268	0.278	0.272	0.351	0.339	0.332
9.33	0.26	0.275	0.265	0.349	0.35	0.339
9.5	0.267	0.273	0.265	0.352	0.339	0.339
9.67	0.265	0.281	0.27	0.347	0.338	0.339
9.83	0.271	0.278	0.272	0.351	0.342	0.331
10	0.269	0.275	0.269	0.351	0.339	0.338
10.17	0.27	0.272	0.268	0.353	0.341	0.343
10.33	0.263	0.273	0.264	0.355	0.344	0.334
10.5	0.272	0.281	0.268	0.357	0.342	0.341
10.67	0.267	0.276	0.264	0.351	0.337	0.336
10.83	0.266	0.278	0.267	0.345	0.341	0.343
11	0.266	0.276	0.264	0.356	0.347	0.343
11.17	0.265	0.276	0.262	0.355	0.344	0.346
11.33	0.268	0.271	0.271	0.351	0.342	0.348
11.5	0.268	0.265	0.264	0.358	0.341	0.34
11.67	0.265	0.27	0.275	0.35	0.339	0.347
11.83	0.267	0.27	0.265	0.353	0.342	0.343
12	0.27	0.276	0.267	0.353	0.339	0.341
12.17	0.271	0.281	0.269	0.357	0.345	0.34
12.33	0.271	0.271	0.265	0.362	0.348	0.349
12.5	0.269	0.274	0.276	0.354	0.354	0.342
12.67	0.272	0.281	0.268	0.359	0.348	0.35
12.83	0.264	0.276	0.272	0.366	0.35	0.351
13	0.266	0.274	0.268	0.364	0.353	0.34
13.17	0.267	0.28	0.259	0.371	0.355	0.354
13.33	0.271	0.282	0.267	0.401	0.35	0.354
13.5	0.269	0.274	0.271	0.437	0.359	0.347
13.67	0.271	0.271	0.268	0.486	0.353	0.352
13.83	0.271	0.274	0.27	0.556	0.355	0.353
14	0.264	0.278	0.271	0.615	0.358	0.354
14.17	0.263	0.269	0.273	0.664	0.369	0.351
14.33	0.272	0.269	0.271	0.7	0.386	0.381
14.5	0.27	0.274	0.271	0.783	0.428	0.401
14.67	0.265	0.273	0.27	0.827	0.464	0.43
14.83	0.264	0.271	0.266	0.881	0.486	0.461
15	0.261	0.269	0.271	0.943	0.52	0.518
15.17	0.27	0.275	0.266	0.977	0.559	0.565
15.33	0.268	0.277	0.274	1.013	0.606	0.621
15.5	0.275	0.272	0.26	1.062	0.627	0.65
15.67	0.267	0.268	0.261	1.1	0.669	0.668
15.83	0.266	0.27	0.27	1.103	0.726	0.68
16	0.269	0.272	0.262	1.116	0.79	0.7
16.17	0.268	0.277	0.262	1.1	0.808	0.703
16.33	0.265	0.271	0.263	1.114	0.829	0.74
16.5	0.262	0.274	0.27	1.127	0.846	0.754
16.67	0.267	0.273	0.271	1.128	0.883	0.793
16.83	0.267	0.269	0.269	1.157	0.89	0.822
17	0.265	0.274	0.269	1.159	0.994	0.882
17.17	0.268	0.278	0.27	1.179	0.983	0.871
17.33	0.262	0.273	0.266	1.173	0.951	0.871
17.5	0.271	0.275	0.269	1.198	1.03	0.853
17.67	0.266	0.276	0.271	1.206	1.006	0.889
17.83	0.265	0.275	0.26	1.214	0.997	0.916
18	0.268	0.275	0.272	1.251	1.062	0.964
18.17	0.266	0.273	0.264	1.243	1.047	0.928
18.33	0.269	0.27	0.264	1.227	1.036	0.934
18.5	0.268	0.274	0.269	1.191	1.058	0.989
18.67	0.267	0.283	0.264	1.254	1.084	0.994
18.83	0.267	0.275	0.271	1.252	1.088	0.988
19	0.267	0.285	0.271	1.23	1.103	1.012
19.17	0.266	0.278	0.271	1.252	1.115	1.007
19.33	0.255	0.278	0.269	1.249	1.132	1.019
19.5	0.261	0.286	0.269	1.285	1.174	1.1
19.67	0.27	0.28	0.268	1.266	1.126	1.077
19.83	0.269	0.283	0.267	1.279	1.154	1.042
20	0.271	0.278	0.275	1.299	1.194	1.122
20.17	0.27	0.282	0.273	1.328	1.199	1.134
20.33	0.263	0.283	0.271	1.307	1.211	1.102
20.5	0.275	0.291	0.265	1.313	1.219	1.117
20.67	0.27	0.29	0.278	1.35	1.203	1.202
20.83	0.265	0.294	0.276	1.412	1.259	1.181
21	0.271	0.289	0.279	1.49	1.258	1.161
21.17	0.267	0.298	0.281	1.674	1.226	1.214
21.33	0.271	0.295	0.272	2.132	1.251	1.21
21.5	0.265	0.299	0.279	2.596	1.279	1.204
21.67	0.269	0.307	0.277	3.152	1.338	1.323
21.83	0.266	0.308	0.279	3.716	1.305	1.309
22	0.266	0.311	0.281	4.286	1.317	1.455
22.17	0.275	0.321	0.281	4.735	1.364	1.665
22.33	0.266	0.331	0.276	5.607	1.501	1.957
22.5	0.269	0.343	0.286	5.902	1.808	2.454
22.67	0.27	0.347	0.279	6.408	2.256	3.096
22.83	0.268	0.363	0.278	6.909	2.669	3.529
23	0.271	0.374	0.28	7.431	3.083	3.963
23.17	0.265	0.369	0.285	8.176	3.804	4.915
23.33	0.27	0.386	0.291	8.748	4.225	5.15
23.5	0.272	0.402	0.283	9.06	4.635	5.721
23.67	0.268	0.4	0.285	10.182	5.181	6.649
23.83	0.262	0.41	0.282	10.929	5.888	7.36
24	0.276	0.418	0.292	12.165	6.625	8.251
24.17	0.274	0.427	0.294	12.569	6.989	9.044
24.33	0.275	0.427	0.297	12.973	7.624	9.968
24.5	0.27	0.439	0.3	13.617	8.57	11.144
24.67	0.273	0.447	0.308	14.151	9.098	11.83
24.83	0.271	0.46	0.308	14.585	9.761	12.77
25	0.274	0.463	0.316	15.072	10.235	13.15
25.17	0.272	0.474	0.322	15.777	11.718	13.703
25.33	0.279	0.488	0.334	16.921	12.595	14.743
25.5	0.279	0.486	0.345	17.384	13.426	15.572
25.67	0.282	0.49	0.362	17.602	14.036	16.092
25.83	0.286	0.492	0.372	17.882	14.336	16.551
26	0.287	0.505	0.377	17.833	14.398	16.668
26.17	0.283	0.512	0.389	17.995	14.603	16.933
26.33	0.288	0.527	0.407	18.883	15.968	18.226
26.5	0.293	0.527	0.419	19.147	16.204	18.49
26.67	0.289	0.538	0.423	19.839	17.444	19.81
26.83	0.298	0.541	0.435	19.708	17.687	20.191
27	0.295	0.556	0.441	19.791	17.824	20.465
27.17	0.303	0.556	0.451	20.336	18.919	21.004
27.33	0.307	0.562	0.445	19.776	18.686	20.879
27.5	0.321	0.563	0.459	19.502	18.376	21.092
27.67	0.321	0.574	0.476	19.213	19.151	21.354
27.83	0.333	0.578	0.474	19.398	19.444	21.773
28	0.337	0.59	0.483	19.477	20.016	22.268
28.17	0.349	0.588	0.493	19.231	19.877	22.301
28.33	0.353	0.601	0.499	19.03	20.14	22.114
28.5	0.359	0.617	0.499	19.283	20.577	22.216
28.67	0.369	0.62	0.505	18.774	20.28	21.634
28.83	0.376	0.642	0.527	19.077	20.66	21.797
29	0.375	0.627	0.511	19.197	20.524	21.37
29.17	0.393	0.642	0.516	18.898	20.196	20.714
29.33	0.391	0.64	0.518	18.979	19.932	20.703
29.5	0.406	0.68	0.534	19.638	20.297	21.266
29.67	0.411	0.685	0.542	19.588	19.816	20.919
29.83	0.421	0.7	0.551	19.724	19.787	21.003
30	0.426	0.694	0.543	19.311	18.948	20.474
30.17	0.43	0.71	0.548	19.663	19.257	20.921
30.33	0.432	0.713	0.553	19.084	18.584	20.105
30.5	0.445	0.713	0.559	20.332	19.641	21.098
30.67	0.437	0.729	0.566	19.966	19.291	20.783
30.83	0.452	0.752	0.59	21.328	19.679	21.418
31	0.459	0.745	0.588	20.443	19.239	20.959
31.17	0.458	0.759	0.601	20.205	19.017	20.68
31.33	0.467	0.781	0.614	20.119	19.038	20.643
31.5	0.473	0.762	0.613	20.686	19.04	20.877
31.67	0.477	0.779	0.622	20.651	19.308	21.094
31.83	0.48	0.797	0.628	20.887	19.106	21.006
32	0.484	0.806	0.639	21.281	19.146	21.078
32.17	0.494	0.821	0.64	20.941	19.013	21.025
32.33	0.492	0.814	0.656	21.154	19.054	21.225
32.5	0.501	0.832	0.655	21.21	19.31	21.393
32.67	0.506	0.847	0.671	21.208	19.346	21.397
32.83	0.517	0.872	0.693	21.254	19.651	21.54
33	0.513	0.865	0.692	20.878	19.25	21.239
33.17	0.518	0.883	0.706	21.44	19.443	21.528
33.33	0.531	0.9	0.736	21.434	19.568	21.566
33.5	0.535	0.919	0.745	21.611	19.729	21.67
33.67	0.538	0.922	0.761	21.668	20.166	21.932
33.83	0.554	0.954	0.784	21.935	20.403	22.155
34	0.543	0.962	0.793	21.703	20.269	21.995
34.17	0.557	0.976	0.796	21.336	19.972	21.786
34.33	0.557	0.979	0.811	21.343	19.991	21.718
34.5	0.57	1.014	0.826	21.596	20.22	21.89
34.67	0.578	1.05	0.852	21.678	20.521	22.071
34.83	0.574	1.05	0.846	21.296	19.886	21.644
35	0.57	1.082	0.883	21.881	20.6	22.414
35.17	0.586	1.091	0.886	21.474	20.21	21.914
35.33	0.592	1.127	0.913	21.794	20.47	22.149
35.5	0.58	1.112	0.91	21.453	20.112	21.919
35.67	0.593	1.15	0.917	21.432	20.086	21.98
35.83	0.601	1.202	0.925	21.442	20.013	21.778
36	0.606	1.22	0.948	21.661	20.169	21.999
36.17	0.62	1.272	0.977	21.563	20.267	22.125
36.33	0.615	1.303	0.986	21.651	19.973	21.83
36.5	0.618	1.313	1.02	22.239	20.364	22.392
36.67	0.62	1.318	1.025	21.733	19.814	21.641
36.83	0.636	1.365	1.05	22.079	20.152	21.985
37	0.64	1.393	1.052	21.869	20.046	21.83
37.17	0.653	1.445	1.072	22.096	20.109	21.89
37.33	0.653	1.442	1.08	21.759	19.786	21.586
37.5	0.658	1.5	1.105	21.933	19.929	21.787
37.67	0.683	1.565	1.138	22.316	20.024	21.864
37.83	0.685	1.579	1.171	21.857	19.736	21.616
38	0.689	1.649	1.216	22.074	19.879	21.854
38.17	0.704	1.611	1.226	21.796	19.735	21.581
38.33	0.708	1.671	1.242	21.783	19.655	21.613
38.5	0.692	1.74	1.279	21.731	19.684	21.595
38.67	0.724	1.763	1.295	21.763	19.638	21.482
38.83	0.722	1.811	1.311	21.947	19.52	21.448
39	0.748	1.869	1.36	22.117	19.827	21.743
39.17	0.745	1.941	1.396	22.41	19.935	21.758
39.33	0.772	1.963	1.417	22.583	19.849	21.82
39.5	0.785	1.999	1.415	22.139	19.646	21.716
39.67	0.817	2.035	1.468	22.114	19.664	21.573
39.83	0.861	2.085	1.504	22.463	19.952	21.869
40	0.921	2.135	1.561	22.416	19.932	21.828
40.17	0.935	2.164	1.601	21.878	19.498	21.496
40.33	0.976	2.174	1.613	22.005	19.597	21.573
40.5	1.023	2.196	1.605	22.129	19.652	21.583
40.67	1.155	2.309	1.669	22.374	19.843	21.777
40.83	1.277	2.287	1.714	21.899	19.518	21.432
41	1.351	2.36	1.774	22.04	19.523	21.502
41.17	1.461	2.32	1.764	21.967	19.475	21.507
41.33	1.587	2.414	1.816	21.957	19.445	21.414
41.5	1.68	2.4	1.862	21.967	19.493	21.486
41.67	1.77	2.474	1.905	21.992	19.594	21.405
41.83	1.766	2.485	1.877	22.176	19.604	21.501
42	1.929	2.493	1.963	22.158	19.473	21.462
42.17	1.912	2.549	2.022	22.13	19.684	21.521
42.33	1.989	2.585	2.094	22.404	19.704	21.57
42.5	2.082	2.615	2.123	22.355	19.725	21.618
42.67	2.163	2.676	2.166	22.822	19.996	21.986
42.83	2.254	2.713	2.216	22.707	19.868	21.845
43	2.308	2.72	2.265	22.272	19.612	21.587
43.17	2.247	2.746	2.234	22.342	19.491	21.512
43.33	2.467	2.91	2.339	22.391	19.556	21.446
43.5	2.522	3.025	2.37	22.355	19.621	21.631
43.67	2.594	3.254	2.436	22.533	19.796	21.725
43.83	2.758	3.443	2.466	22.68	19.928	21.898
44	2.803	3.551	2.571	22.222	19.463	21.477
44.17	2.823	3.743	2.573	22.247	19.518	21.478
44.33	2.852	3.932	2.603	22.19	19.558	21.543
44.5	2.893	4.315	2.657	22.393	19.598	21.572
44.67	3.036	4.405	2.705	22.9	19.789	21.791
44.83	3.095	4.521	2.789	23.01	19.989	22.083
45	3.178	4.732	2.794	22.997	19.953	21.829
45.17	3.189	5.038	2.829	22.32	19.455	21.411
45.33	3.311	5.087	2.858	22.097	19.437	21.454
45.5	3.334	5.265	2.934	22.128	19.515	21.447
45.67	3.313	5.287	3.141	22.104	19.545	21.422
45.83	3.469	5.447	3.313	22.023	19.414	21.35
46	3.53	5.523	3.524	22.051	19.372	21.318
46.17	3.616	5.791	3.858	22.039	19.426	21.246
46.33	3.704	5.888	4.186	21.859	19.237	21.104
46.5	3.825	5.929	4.393	22.016	19.373	21.279
46.67	3.848	5.886	4.507	21.917	19.31	21.231
46.83	3.96	6.17	4.791	21.928	19.277	21.381
47	4.112	6.423	5.293	22.379	19.595	21.483
47.17	4.085	6.272	5.099	22.105	19.365	21.333
47.33	4.154	6.306	5.223	21.933	19.237	21.357
47.5	4.288	6.464	5.693	22.255	19.591	21.42
47.67	4.323	6.505	5.837	21.869	19.151	21.172
47.83	4.393	6.628	6.041	21.746	19.116	21.097
48	4.521	6.748	6.057	21.906	19.428	21.327
48.17	4.667	6.886	6.317	22.064	19.243	21.258
48.33	4.662	6.791	6.47	22.16	19.287	21.353
48.5	4.819	6.971	6.708	21.878	19.223	21.203
48.67	4.869	7.018	6.801	21.836	19.177	21.183
48.83	4.986	7.201	7.145	21.898	18.991	21.16
49	5.082	7.261	7.242	21.842	19.136	21.191
49.17	5.117	7.139	7.189	21.876	19.245	21.161
49.33	5.292	7.305	7.435	21.872	19.139	21.057
49.5	5.369	7.364	7.562	22.053	19.089	21.221
49.67	5.413	7.424	7.54	22.014	19.047	21.128
49.83	5.473	7.441	7.636	21.953	19.123	21.088
50	5.468	7.616	7.663	21.907	19.111	21.081
50.17	5.73	7.675	7.859	22.206	19.131	21.2
50.33	5.768	7.666	7.976	22.27	19.332	21.205
50.5	5.845	7.709	8.178	22.157	19.138	21.119
50.67	5.862	7.678	7.982	22.195	19.168	21.185
50.83	5.81	7.736	7.904	22.171	19.223	21.196
51	5.997	7.798	8.129	22.116	19.136	21.298
51.17	5.996	7.91	8.195	22.053	19.08	21.123
51.33	6.053	7.929	8.206	22.082	19.186	21.207
51.5	6.072	7.954	8.533	22.082	19.198	21.292
51.67	6.43	8.276	8.824	22.676	19.75	21.678
51.83	6.515	8.16	8.893	22.228	19.209	21.212
52	6.447	8.272	8.93	22.16	19.213	21.196
52.17	6.465	8.244	9.006	22.12	19.196	21.2
52.33	6.5	8.227	9.133	22.303	19.239	21.199
52.5	6.749	8.562	9.55	22.534	19.489	21.591
52.67	6.672	8.468	9.386	22.566	19.521	21.627
52.83	6.646	8.434	9.519	22.058	19.119	21.2
53	6.748	8.565	9.685	22.081	19.182	21.203
53.17	6.832	8.533	9.846	22.009	19.099	21.135
53.33	6.807	8.56	9.777	22.124	19.232	21.355
53.5	6.962	8.637	9.963	22.013	19.227	21.189
53.67	7.014	8.592	9.955	21.943	19.156	21.255
53.83	7.14	8.596	10.097	22.001	19.224	21.179
54	7.472	8.763	10.426	22.275	19.505	21.464
54.17	7.33	8.665	10.242	21.912	19.176	21.301
54.33	7.557	8.726	10.585	21.954	19.212	21.188
54.5	7.55	8.768	10.457	21.94	19.177	21.198
54.67	7.745	8.76	10.685	21.989	19.239	21.223
54.83	7.728	8.728	10.599	21.894	19.155	21.124
55	7.884	8.737	10.798	21.968	19.058	21.142
55.17	7.94	8.769	10.81	21.886	19.044	21.191
55.33	8.182	9.011	11.085	22.151	19.439	21.461
55.5	7.965	8.761	10.743	21.84	19.132	21.238
55.67	8.255	8.903	10.984	21.827	19.095	21.165
55.83	8.124	8.834	10.884	21.837	19.137	21.22
56	8.228	8.841	10.972	21.91	19.146	21.332
56.17	8.339	9.011	11.281	22.142	19.33	21.49
56.33	8.347	8.894	11.288	21.944	19.091	21.316
56.5	8.344	8.874	11.171	21.895	19.081	21.136
56.67	8.615	8.925	11.549	21.923	19.146	21.344
56.83	8.679	8.878	11.556	22.031	19.229	21.434
57	8.727	8.993	11.625	22.28	19.493	21.551
57.17	8.818	8.902	11.673	21.933	19.234	21.38
57.33	8.93	9.107	11.939	22.378	19.497	21.739
57.5	8.778	8.888	11.731	21.913	19.243	21.37
57.67	8.962	8.955	11.718	22.119	19.261	21.425
57.83	8.957	8.991	11.838	22.097	19.297	21.433
58	9.028	8.979	11.91	22.123	19.25	21.41
58.17	8.984	9.012	11.956	21.978	19.152	21.298
58.33	9.16	9.229	12.459	22.26	19.409	21.574
58.5	8.961	8.991	12.173	21.876	19.132	21.166
58.67	9.236	9.118	12.07	22.241	19.425	21.717
58.83	9.17	9.001	11.974	22.021	19.171	21.32
59	9.281	8.956	12.079	21.894	19.15	21.243
59.17	9.395	9.075	12.067	21.809	19.116	21.267
59.33	9.383	8.98	11.974	21.976	19.202	21.338
59.5	9.44	8.99	12.037	21.987	19.193	21.318
59.67	9.427	8.894	12.23	21.963	19.126	21.359
59.83	9.474	8.949	12.125	21.916	19.224	21.407
60	9.299	8.914	12.15	21.933	19.066	21.282
60.17	9.309	8.982	12.211	21.985	19.172	21.253
60.33	9.476	9.072	12.326	22.37	19.459	21.612
60.5	9.551	9.022	12.235	21.85	19.118	21.253
60.67	9.54	8.94	12.148	21.874	19.156	21.311
60.83	9.575	8.974	12.302	21.919	19.266	21.36
61	9.618	8.959	12.19	22.012	19.4	21.447
61.17	9.561	9.006	12.161	22.059	19.376	21.492
61.33	9.739	8.999	12.212	22.082	19.466	21.433
61.5	9.945	8.995	12.191	22.118	19.356	21.591
61.67	10.049	9.011	12.208	22.059	19.216	21.475
61.83	10.039	8.962	12.049	21.961	19.254	21.389
62	10.309	8.96	12.201	21.835	19.271	21.386
62.17	10.266	8.88	12.009	22.037	19.328	21.386
62.33	10.496	8.903	12.14	22	19.262	21.411
62.5	10.617	9.022	12.15	21.975	19.201	21.459
62.67	10.584	9.011	12.14	22.126	19.331	21.574
62.83	10.583	8.97	12.084	22.208	19.582	21.906
63	10.568	8.914	11.992	22.24	19.534	21.761
63.17	10.527	8.887	11.877	22.152	19.302	21.717
63.33	10.598	8.939	11.998	22.192	19.395	21.626
63.5	10.792	9.013	12.112	22.125	19.37	21.57
63.67	10.293	8.973	12.069	22.138	19.362	21.565
63.83	10.383	9.106	12.042	22.435	19.679	21.891
64	10.192	8.985	12.12	22.001	19.411	21.587
64.17	10.061	8.952	12.049	22.046	19.292	21.615
64.33	10.4	9.002	12.053	22.213	19.444	21.737
64.5	10.888	8.996	12.146	22.153	19.359	21.651
64.67	11.026	8.888	12.205	22.176	19.4	21.712
64.83	11.332	8.997	12.172	22.117	19.362	21.654
65	11.247	8.954	12.046	22.18	19.545	21.703

## Sheet: Suppl. Fig. 2c
Type Ia					Type Ib					Type IIa					Type IIb					Type III
Map-to-map FSC		Map-to-model FSC			Map-to-map FSC		Map-to-model FSC			Map-to-map FSC		Map-to-model FSC			Map-to-map FSC		Map-to-model FSC			Map-to-map FSC		Map-to-model FSC
Resolution (1/Å)	FSC	Resolution (1/Å)	FSC		Resolution (1/Å)	FSC	Resolution (1/Å)	FSC		Resolution (1/Å)	FSC	Resolution (1/Å)	FSC		Resolution (1/Å)	FSC	Resolution (1/Å)	FSC		Resolution (1/Å)	FSC	Resolution (1/Å)	FSC
0.001	1	0.04533	0.8794		0.001	1	0.05889	0.90655		0.001	1	0.03607	0.91351		0.001	1	0.03211	0.94756		0.001	1	0.03539	0.9249
0.0042	1	0.06505	0.87902		0.0042	1	0.07212	0.90687		0.0042	0.99998	0.04837	0.9148		0.0042	0.99992	0.04587	0.94743		0.0042	0.99999	0.04688	0.92462
0.0084	1	0.07684	0.87943		0.0084	0.99998	0.08236	0.90615		0.0084	0.99987	0.0552	0.91495		0.0084	0.99938	0.05333	0.94853		0.0084	0.99989	0.05309	0.92375
0.0126	0.99999	0.08593	0.88038		0.0126	0.99993	0.08952	0.90663		0.0126	0.99932	0.06057	0.91473		0.0126	0.99865	0.05905	0.94789		0.0126	0.99887	0.05856	0.92281
0.0168	0.99997	0.09252	0.88144		0.0168	0.99987	0.09618	0.90738		0.0168	0.9979	0.06555	0.9157		0.0168	0.99624	0.06428	0.94699		0.0168	0.98691	0.06356	0.92191
0.021	0.99997	0.09899	0.88233		0.021	0.99993	0.10228	0.90758		0.021	0.99884	0.07016	0.91559		0.021	0.99591	0.069	0.94541		0.021	0.98801	0.06813	0.92057
0.0252	0.99997	0.10446	0.88262		0.0252	0.99988	0.10784	0.90735		0.0252	0.99841	0.07429	0.91501		0.0252	0.99459	0.07297	0.94324		0.0252	0.9921	0.07137	0.91933
0.0294	0.99995	0.11043	0.88397		0.0294	0.99972	0.11222	0.9072		0.0294	0.99654	0.07767	0.91307		0.0294	0.99416	0.07611	0.94084		0.0294	0.99449	0.07438	0.91873
0.0336	0.9999	0.11414	0.88508		0.0336	0.99945	0.1163	0.9078		0.0336	0.99527	0.08023	0.91134		0.0336	0.99191	0.07899	0.93997		0.0336	0.98877	0.07721	0.91843
0.0378	0.99984	0.11849	0.8859		0.0378	0.9991	0.12043	0.90791		0.0378	0.98816	0.08317	0.9078		0.0378	0.97999	0.08188	0.93814		0.0378	0.97369	0.08	0.91529
0.042	0.99984	0.12233	0.88667		0.042	0.9991	0.12433	0.90818		0.042	0.98775	0.08562	0.90508		0.042	0.98138	0.08459	0.9359		0.042	0.97948	0.0826	0.91318
0.0462	0.99974	0.1259	0.88821		0.0462	0.99891	0.12786	0.90825		0.0462	0.99177	0.08833	0.90238		0.0462	0.97913	0.08729	0.93348		0.0462	0.97371	0.08531	0.91033
0.0504	0.99935	0.12957	0.88812		0.0504	0.99781	0.13183	0.90922		0.0504	0.98254	0.09068	0.89989		0.0504	0.95649	0.08976	0.93246		0.0504	0.94056	0.08762	0.90856
0.0546	0.99883	0.13331	0.88797		0.0546	0.996	0.13497	0.9099		0.0546	0.9622	0.09318	0.8983		0.0546	0.91224	0.09247	0.92948		0.0546	0.86774	0.09028	0.90641
0.0588	0.99894	0.13643	0.8877		0.0588	0.99582	0.13777	0.9104		0.0588	0.96525	0.09552	0.89608		0.0588	0.91121	0.09466	0.92731		0.0588	0.8571	0.09221	0.90397
0.063	0.99937	0.13963	0.88633		0.063	0.99713	0.14077	0.91072		0.063	0.97405	0.09778	0.89371		0.063	0.81319	0.09689	0.92526		0.063	0.75435	0.09417	0.90096
0.0672	0.9995	0.14221	0.88541		0.0672	0.99774	0.14339	0.91076		0.0672	0.96483	0.10001	0.8927		0.0672	0.8399	0.09858	0.92345		0.0672	0.80653	0.09586	0.8994
0.07141	0.99956	0.14512	0.88526		0.07141	0.99846	0.14624	0.911		0.07141	0.98164	0.10177	0.89269		0.07141	0.9416	0.10044	0.92243		0.07141	0.89869	0.09762	0.89562
0.07561	0.99965	0.1475	0.88453		0.07561	0.99877	0.14855	0.91149		0.07561	0.98909	0.10336	0.89009		0.07561	0.96876	0.1022	0.92125		0.07561	0.90078	0.09937	0.89368
0.07981	0.99966	0.14973	0.88418		0.07981	0.99849	0.15117	0.9114		0.07981	0.98747	0.10522	0.88907		0.07981	0.959	0.10386	0.91977		0.07981	0.9289	0.10098	0.8903
0.08401	0.99959	0.15277	0.88424		0.08401	0.99788	0.15399	0.91118		0.08401	0.97786	0.10667	0.88773		0.08401	0.93585	0.10558	0.91878		0.08401	0.9307	0.10271	0.88786
0.08821	0.99957	0.1553	0.88484		0.08821	0.99765	0.15646	0.91203		0.08821	0.9734	0.10833	0.88596		0.08821	0.93294	0.1073	0.91756		0.08821	0.9249	0.10436	0.88524
0.09241	0.99959	0.15721	0.88546		0.09241	0.9978	0.15857	0.91204		0.09241	0.97751	0.10993	0.88491		0.09241	0.94249	0.10896	0.91643		0.09241	0.93356	0.10575	0.88333
0.09661	0.99948	0.15975	0.88614		0.09661	0.99759	0.16106	0.91198		0.09661	0.97277	0.11152	0.88269		0.09661	0.92738	0.11047	0.91487		0.09661	0.91948	0.10754	0.88212
0.10081	0.99928	0.16244	0.88705		0.10081	0.99739	0.16336	0.91261		0.10081	0.97309	0.11296	0.88002		0.10081	0.90223	0.11208	0.91346		0.10081	0.91607	0.10907	0.87928
0.10501	0.99903	0.1645	0.88857		0.10501	0.99692	0.16533	0.91332		0.10501	0.96694	0.1146	0.87783		0.10501	0.92522	0.11367	0.91052		0.10501	0.89625	0.11064	0.87669
0.10921	0.99907	0.1665	0.8889		0.10921	0.99682	0.16722	0.91419		0.10921	0.96624	0.11603	0.87659		0.10921	0.92752	0.1154	0.90905		0.10921	0.86626	0.11196	0.87426
0.11341	0.99911	0.16861	0.88897		0.11341	0.99658	0.16906	0.91532		0.11341	0.96765	0.11743	0.87405		0.11341	0.90987	0.11672	0.90639		0.11341	0.87877	0.11354	0.87128
0.11761	0.99907	0.17047	0.88866		0.11761	0.99612	0.17107	0.9163		0.11761	0.96483	0.11911	0.87136		0.11761	0.86984	0.11818	0.90413		0.11761	0.87554	0.11499	0.86765
0.12181	0.99873	0.17233	0.88851		0.12181	0.99521	0.17294	0.91664		0.12181	0.95788	0.12047	0.86956		0.12181	0.86596	0.11969	0.90071		0.12181	0.88774	0.11621	0.86348
0.12601	0.99865	0.17407	0.88811		0.12601	0.99487	0.17493	0.91661		0.12601	0.95141	0.1217	0.86702		0.12601	0.87527	0.12104	0.89832		0.12601	0.84797	0.11725	0.86032
0.13021	0.99853	0.17602	0.88746		0.13021	0.994	0.17669	0.91648		0.13021	0.9418	0.12335	0.86492		0.13021	0.84876	0.12221	0.89454		0.13021	0.8193	0.11836	0.85647
0.13441	0.99826	0.17785	0.88726		0.13441	0.99342	0.17855	0.91665		0.13441	0.91485	0.12461	0.86302		0.13441	0.78262	0.12327	0.88969		0.13441	0.76863	0.11969	0.85289
0.13861	0.99769	0.17957	0.88619		0.13861	0.99219	0.18064	0.91628		0.13861	0.89884	0.12581	0.86062		0.13861	0.74451	0.12444	0.88638		0.13861	0.71608	0.12078	0.8501
0.14281	0.99779	0.18155	0.88559		0.14281	0.99226	0.18218	0.91648		0.14281	0.90279	0.12709	0.85875		0.14281	0.79313	0.1255	0.8842		0.14281	0.79391	0.12192	0.84653
0.14701	0.99828	0.18314	0.88475		0.14701	0.99363	0.18366	0.91576		0.14701	0.92911	0.12813	0.85672		0.14701	0.83653	0.12689	0.8805		0.14701	0.7883	0.12297	0.84286
0.15121	0.99836	0.18476	0.88357		0.15121	0.99451	0.18586	0.91485		0.15121	0.92453	0.12903	0.85439		0.15121	0.87059	0.12803	0.87671		0.15121	0.85108	0.12413	0.84055
0.15541	0.99806	0.18665	0.88334		0.15541	0.99362	0.18772	0.91396		0.15541	0.91106	0.13026	0.85183		0.15541	0.84507	0.1291	0.87339		0.15541	0.84894	0.12537	0.83876
0.15961	0.99782	0.18847	0.882		0.15961	0.99276	0.18921	0.91324		0.15961	0.92321	0.13133	0.8493		0.15961	0.82205	0.1302	0.86983		0.15961	0.8043	0.12633	0.83539
0.16381	0.99779	0.18987	0.87999		0.16381	0.99229	0.19049	0.912		0.16381	0.91603	0.13252	0.84727		0.16381	0.83403	0.13121	0.86612		0.16381	0.81688	0.12737	0.83244
0.16801	0.99802	0.19184	0.87866		0.16801	0.99256	0.19191	0.91215		0.16801	0.9082	0.1335	0.84324		0.16801	0.814	0.13228	0.86171		0.16801	0.80153	0.12852	0.83021
0.17221	0.99797	0.1933	0.87815		0.17221	0.99199	0.19347	0.91191		0.17221	0.89475	0.1345	0.83969		0.17221	0.81391	0.13364	0.8587		0.17221	0.80186	0.12953	0.82819
0.17641	0.99788	0.19486	0.87764		0.17641	0.99184	0.19525	0.91125		0.17641	0.90756	0.13558	0.83709		0.17641	0.80626	0.13457	0.85548		0.17641	0.78972	0.13074	0.82625
0.18061	0.99798	0.19623	0.87663		0.18061	0.99254	0.19662	0.91079		0.18061	0.90701	0.13664	0.83512		0.18061	0.82999	0.13571	0.85311		0.18061	0.79272	0.13172	0.82411
0.18481	0.99804	0.19754	0.87678		0.18481	0.99287	0.19793	0.91064		0.18481	0.90937	0.13765	0.83267		0.18481	0.84781	0.13676	0.85055		0.18481	0.82181	0.13264	0.82189
0.18901	0.99797	0.19885	0.87635		0.18901	0.99255	0.19929	0.91078		0.18901	0.91421	0.13858	0.8296		0.18901	0.85065	0.1377	0.84759		0.18901	0.72605	0.13379	0.8206
0.19321	0.99782	0.20054	0.87527		0.19321	0.99256	0.20056	0.91008		0.19321	0.92155	0.13979	0.82745		0.19321	0.83754	0.13879	0.8456		0.19321	0.78454	0.13478	0.81905
0.19741	0.99835	0.20197	0.87392		0.19741	0.99497	0.2022	0.90952		0.19741	0.95293	0.14076	0.82524		0.19741	0.86834	0.13988	0.84468		0.19741	0.85274	0.13575	0.81801
0.20161	0.99889	0.20313	0.87307		0.20161	0.99675	0.20368	0.90951		0.20161	0.97046	0.14172	0.82323		0.20161	0.9229	0.1409	0.84235		0.20161	0.88651	0.1368	0.81791
0.20581	0.99917	0.20447	0.87321		0.20581	0.99751	0.20504	0.90898		0.20581	0.9767	0.1427	0.82192		0.20581	0.94405	0.14203	0.84077		0.20581	0.93503	0.13779	0.81771
0.21001	0.99922	0.20593	0.87368		0.21001	0.99763	0.20635	0.90952		0.21001	0.97786	0.14355	0.82113		0.21001	0.94804	0.143	0.84079		0.21001	0.89518	0.13866	0.81733
0.21421	0.99915	0.20705	0.87412		0.21421	0.99743	0.20779	0.9104		0.21421	0.97415	0.14466	0.82074		0.21421	0.94444	0.14385	0.83943		0.21421	0.91504	0.13947	0.81715
0.21841	0.99895	0.20869	0.87447		0.21841	0.997	0.20904	0.91056		0.21841	0.96637	0.14561	0.82059		0.21841	0.92868	0.14468	0.8393		0.21841	0.91941	0.14022	0.81773
0.22261	0.99868	0.21007	0.8756		0.22261	0.99639	0.21034	0.91012		0.22261	0.95307	0.14665	0.81986		0.22261	0.90274	0.14556	0.8393		0.22261	0.88411	0.14103	0.81756
0.22682	0.99823	0.21133	0.87561		0.22682	0.99544	0.2118	0.90975		0.22682	0.93363	0.14773	0.81982		0.22682	0.86155	0.14646	0.8384		0.22682	0.85106	0.14177	0.81764
0.23102	0.99783	0.21249	0.87458		0.23102	0.99439	0.21303	0.90946		0.23102	0.91043	0.1486	0.81969		0.23102	0.82032	0.14725	0.83781		0.23102	0.80528	0.14275	0.8173
0.23522	0.99761	0.21367	0.87413		0.23522	0.99359	0.21449	0.90875		0.23522	0.89122	0.14928	0.81973		0.23522	0.81156	0.14814	0.8371		0.23522	0.81407	0.14366	0.81726
0.23942	0.99715	0.21507	0.87404		0.23942	0.99213	0.21573	0.90919		0.23942	0.85791	0.15032	0.81999		0.23942	0.78552	0.14892	0.83541		0.23942	0.79938	0.14436	0.81774
0.24362	0.99656	0.21648	0.87441		0.24362	0.99035	0.21695	0.90973		0.24362	0.8341	0.15113	0.81964		0.24362	0.73121	0.14968	0.8349		0.24362	0.74617	0.14508	0.81787
0.24782	0.9961	0.21791	0.87431		0.24782	0.98938	0.21814	0.91019		0.24782	0.81719	0.15189	0.82079		0.24782	0.70444	0.15049	0.83413		0.24782	0.70992	0.14599	0.81788
0.25202	0.9955	0.21903	0.874		0.25202	0.98842	0.21914	0.90971		0.25202	0.82139	0.15281	0.82222		0.25202	0.64487	0.15146	0.83426		0.25202	0.70425	0.14682	0.8186
0.25622	0.99458	0.22022	0.87401		0.25622	0.98673	0.2201	0.90947		0.25622	0.82327	0.15354	0.82192		0.25622	0.59543	0.15232	0.833		0.25622	0.64763	0.14752	0.81973
0.26042	0.99354	0.22143	0.87355		0.26042	0.9848	0.22126	0.90947		0.26042	0.79372	0.15427	0.82163		0.26042	0.55237	0.15299	0.83137		0.26042	0.58708	0.14835	0.82001
0.26462	0.99303	0.2225	0.8723		0.26462	0.98296	0.2226	0.90855		0.26462	0.76743	0.15513	0.82135		0.26462	0.501	0.15372	0.83101		0.26462	0.53891	0.14897	0.82099
0.26882	0.99256	0.22367	0.87182		0.26882	0.98107	0.2238	0.90773		0.26882	0.7236	0.15588	0.82114		0.26882	0.46301	0.15456	0.83024		0.26882	0.54424	0.14976	0.82098
0.27302	0.99168	0.22477	0.87077		0.27302	0.97909	0.22477	0.90679		0.27302	0.68996	0.15652	0.82233		0.27302	0.45266	0.15535	0.8299		0.27302	0.52127	0.15071	0.82149
0.27722	0.99039	0.22568	0.86974		0.27722	0.97795	0.22579	0.90602		0.27722	0.64912	0.15729	0.82247		0.27722	0.45145	0.15609	0.83058		0.27722	0.44797	0.15154	0.82239
0.28142	0.98982	0.22689	0.86854		0.28142	0.97779	0.22701	0.90436		0.28142	0.63342	0.15798	0.82246		0.28142	0.40911	0.15708	0.83029		0.28142	0.37397	0.1524	0.82119
0.28562	0.98917	0.22791	0.86853		0.28562	0.97597	0.22826	0.90318		0.28562	0.63219	0.1589	0.8229		0.28562	0.38639	0.15775	0.83109		0.28562	0.41704	0.15306	0.82031
0.28982	0.98828	0.2291	0.86743		0.28982	0.97403	0.22933	0.90167		0.28982	0.64152	0.15968	0.82366		0.28982	0.38732	0.15852	0.83151		0.28982	0.4259	0.15366	0.82008
0.29402	0.98654	0.23006	0.86633		0.29402	0.97079	0.23033	0.90086		0.29402	0.6068	0.16038	0.82384		0.29402	0.37368	0.15935	0.8315		0.29402	0.45107	0.15428	0.8204
0.29822	0.98504	0.23133	0.86561		0.29822	0.96821	0.23122	0.90026		0.29822	0.51688	0.16123	0.82423		0.29822	0.32144	0.16007	0.83073		0.29822	0.41934	0.15521	0.82027
0.30242	0.98421	0.23245	0.86471		0.30242	0.96638	0.23247	0.89938		0.30242	0.44685	0.16189	0.82484		0.30242	0.28597	0.16083	0.82936		0.30242	0.34502	0.15594	0.82052
0.30662	0.9825	0.23336	0.86395		0.30662	0.96159	0.23346	0.89846		0.30662	0.38782	0.16256	0.82529		0.30662	0.24854	0.16163	0.82937		0.30662	0.28067	0.15673	0.82216
0.31082	0.98096	0.23426	0.86285		0.31082	0.95734	0.23451	0.89906		0.31082	0.34341	0.16318	0.82637		0.31082	0.20436	0.16223	0.82885		0.31082	0.26316	0.15758	0.82255
0.31502	0.97729	0.23526	0.86188		0.31502	0.88489	0.23567	0.89863		0.31502	0.29582	0.16403	0.82799		0.31502	0.18593	0.16295	0.82835		0.31502	0.18355	0.15826	0.8234
0.31922	0.97395	0.23645	0.86044		0.31922	0.89277	0.23675	0.89874		0.31922	0.32639	0.16481	0.82906		0.31922	0.15399	0.16392	0.82838		0.31922	0.19201	0.15898	0.82409
0.32342	0.97272	0.23745	0.86044		0.32342	0.90359	0.23791	0.89845		0.32342	0.34452	0.1656	0.83043		0.32342	0.1462	0.1647	0.82742		0.32342	0.15946	0.15978	0.82552
0.32762	0.97344	0.23839	0.86088		0.32762	0.91387	0.23889	0.89803		0.32762	0.34086	0.16615	0.83078		0.32762	0.0891	0.16543	0.82758		0.32762	0.18983	0.16039	0.82596
0.33182	0.97197	0.23957	0.86029		0.33182	0.91684	0.23991	0.89803		0.33182	0.29708	0.16692	0.83203		0.33182	0.02904	0.16621	0.82938		0.33182	0.13789	0.16092	0.82833
0.33602	0.96782	0.2406	0.86052		0.33602	0.91274	0.24093	0.89726		0.33602	0.22215	0.16762	0.83427		0.33602	0.03233	0.1668	0.82936		0.33602	0.16472	0.16158	0.83082
0.34022	0.96335	0.24165	0.86059		0.34022	0.90948	0.242	0.8966		0.34022	0.17325	0.1684	0.8357		0.34022	0.06608	0.16741	0.83126		0.34022	0.06292	0.1622	0.83282
0.34442	0.95882	0.24273	0.86067		0.34442	0.90125	0.2429	0.89532		0.34442	0.11149	0.16919	0.83702		0.34442	0.0513	0.16812	0.832		0.34442	0.0824	0.16277	0.83501
0.34862	0.90172	0.24378	0.86091		0.34862	0.88521	0.24374	0.89466		0.34862	0.14327	0.16985	0.84085		0.34862	0.04767	0.1688	0.83366		0.34862	0.08828	0.16344	0.83699
0.35282	0.90992	0.2446	0.85989		0.35282	0.86637	0.2447	0.89404		0.35282	0.13798	0.17049	0.84092		0.35282	0.023	0.16947	0.83534		0.35282	0.05322	0.16413	0.83986
0.35702	0.90776	0.24543	0.85898		0.35702	0.85266	0.24552	0.89345		0.35702	0.1178	0.1712	0.8421		0.35702	0.02136	0.17005	0.83659		0.35702	0.1144	0.16483	0.84177
0.36122	0.89909	0.24657	0.8577		0.36122	0.85688	0.24645	0.8922		0.36122	0.06351	0.17175	0.84259		0.36122	0.00289	0.1706	0.83754		0.36122	0.06376	0.16547	0.84402
0.36542	0.88557	0.24766	0.85665		0.36542	0.85919	0.2474	0.89216		0.36542	0.04688	0.17249	0.84206		0.36542	-0.01299	0.1713	0.83916		0.36542	0.1113	0.16608	0.84573
0.36962	0.87783	0.24854	0.85657		0.36962	0.85005	0.24845	0.89186		0.36962	0.00954	0.1732	0.84199		0.36962	-0.00997	0.17194	0.8411		0.36962	0.11035	0.16657	0.8493
0.37382	0.87107	0.24935	0.85648		0.37382	0.82621	0.24937	0.89251		0.37382	-0.01001	0.17412	0.84248		0.37382	0.02326	0.17257	0.84317		0.37382	0.03634	0.16712	0.85103
0.37802	0.86148	0.25019	0.85628		0.37802	0.80544	0.25024	0.89279		0.37802	0.00793	0.17474	0.84342		0.37802	0.02215	0.17322	0.84453		0.37802	0.08048	0.16767	0.85279
0.38222	0.84151	0.25131	0.85576		0.38222	0.78652	0.25127	0.89293		0.38222	0.01792	0.17525	0.84302		0.38222	0.01237	0.17381	0.84532		0.38222	0.06606	0.16825	0.85449
0.38643	0.82634	0.25214	0.85626		0.38643	0.76752	0.25208	0.89325		0.38643	0.03338	0.17583	0.84306		0.38643	0.00119	0.17441	0.84784		0.38643	0.09967	0.16882	0.85642
0.39063	0.81768	0.25287	0.85695		0.39063	0.75298	0.25283	0.89349		0.39063	0.03204	0.17656	0.84194		0.39063	0.00862	0.17511	0.84947		0.39063	0.08932	0.16949	0.8573
0.39483	0.81932	0.25381	0.85762		0.39483	0.73725	0.25351	0.89424		0.39483	0.05043	0.17712	0.84252		0.39483	0.04695	0.17554	0.85085		0.39483	0.03923	0.17031	0.85968
0.39903	0.81738	0.25483	0.85891		0.39903	0.70643	0.25445	0.8949		0.39903	0.04785	0.1776	0.84215		0.39903	0.01236	0.17608	0.85197		0.39903	0.03304	0.17083	0.8627
0.40323	0.80255	0.25567	0.85995		0.40323	0.68878	0.25533	0.89517		0.40323	0.0247	0.17821	0.84207		0.40323	0.00334	0.1767	0.85285		0.40323	0.0425	0.17137	0.86387
0.40743	0.78462	0.25648	0.85981		0.40743	0.69546	0.25623	0.89544		0.40743	-0.00425	0.17876	0.84238		0.40743	-0.00616	0.17743	0.85358		0.40743	0.03237	0.17203	0.86442
0.41163	0.78282	0.2572	0.86052		0.41163	0.71087	0.25719	0.8954		0.41163	-0.0174	0.17934	0.84361		0.41163	-0.00119	0.17794	0.85497		0.41163	0.01429	0.17256	0.86606
0.41583	0.78921	0.25803	0.86026		0.41583	0.71667	0.25838	0.89553		0.41583	-0.0148	0.17989	0.84478		0.41583	0.01837	0.17855	0.85532		0.41583	-0.02244	0.17308	0.86618
0.42003	0.78051	0.2588	0.86048		0.42003	0.70478	0.25921	0.89513		0.42003	-0.03522	0.18051	0.84445		0.42003	0.02333	0.17936	0.8567		0.42003	-0.00908	0.17361	0.8673
0.42423	0.75367	0.25969	0.86024		0.42423	0.67508	0.26	0.89533		0.42423	-0.02172	0.18105	0.84383		0.42423	-0.00491	0.17995	0.85661		0.42423	-0.00196	0.17421	0.86741
0.42843	0.71902	0.26049	0.86087		0.42843	0.6305	0.26065	0.89459		0.42843	-0.02516	0.18174	0.84212		0.42843	-0.00286	0.18047	0.85702		0.42843	0.01779	0.17479	0.86741
0.43263	0.69123	0.26143	0.86054		0.43263	0.58065	0.26137	0.89561		0.43263	0.00149	0.18239	0.84189		0.43263	0.00981	0.18103	0.85581		0.43263	-0.01482	0.17536	0.86772
0.43683	0.66536	0.26244	0.85978		0.43683	0.54935	0.26221	0.89553		0.43683	-0.0066	0.18297	0.84188		0.43683	0.04852	0.18153	0.85651		0.43683	-0.05598	0.17597	0.86765
0.44103	0.63742	0.26325	0.85984		0.44103	0.53799	0.26326	0.89496		0.44103	-0.00943	0.18346	0.8408		0.44103	0.04741	0.18211	0.8567		0.44103	-0.00403	0.17662	0.86873
0.44523	0.60025	0.26407	0.85952		0.44523	0.52534	0.26411	0.89424		0.44523	-0.01104	0.18389	0.83933		0.44523	0.02374	0.18262	0.85734		0.44523	0.01435	0.17717	0.86861
0.44943	0.58656	0.26497	0.86056		0.44943	0.50078	0.26512	0.89488		0.44943	0.01331	0.18443	0.83808		0.44943	0.00432	0.18324	0.85708		0.44943	0.02334	0.17771	0.86872
0.45363	0.5871	0.26585	0.86005		0.45363	0.46427	0.26582	0.89519		0.45363	0.02175	0.185	0.83937		0.45363	0.00448	0.18383	0.85843		0.45363	0.04513	0.17838	0.86921
0.45783	0.57007	0.26654	0.85899		0.45783	0.44226	0.2666	0.89482		0.45783	0.01573	0.18549	0.83849		0.45783	0.01826	0.18447	0.8581		0.45783	0.03304	0.17885	0.86754
0.46203	0.53752	0.26725	0.85889		0.46203	0.4349	0.26746	0.89526		0.46203	0.01187	0.18618	0.83948		0.46203	0.02298	0.18507	0.85826		0.46203	0.00483	0.17938	0.86825
0.46623	0.49841	0.26792	0.85897		0.46623	0.40677	0.26834	0.8956		0.46623	0.0235	0.18676	0.84162		0.46623	0.03285	0.18568	0.85883		0.46623	-0.00875	0.18	0.86734
0.47043	0.468	0.26877	0.85816		0.47043	0.37464	0.26913	0.89624		0.47043	0.02489	0.18734	0.8414		0.47043	0.03045	0.18641	0.86033		0.47043	-0.04387	0.18053	0.8681
0.47463	0.44494	0.26958	0.85738		0.47463	0.35566	0.26989	0.89628		0.47463	0.00346	0.18787	0.84222		0.47463	0.01738	0.18686	0.86096		0.47463	-0.04095	0.181	0.86771
0.47883	0.41278	0.27062	0.85754		0.47883	0.33737	0.27064	0.89696		0.47883	-0.00323	0.1885	0.84333		0.47883	-0.00699	0.18736	0.86261		0.47883	0.03201	0.18161	0.86769
0.48303	0.37276	0.27145	0.8576		0.48303	0.31332	0.27132	0.89805		0.48303	0.0168	0.18905	0.84242		0.48303	-0.01411	0.18788	0.86334		0.48303	0.06677	0.18219	0.86765
0.48723	0.34439	0.27233	0.8585		0.48723	0.29772	0.27205	0.89838		0.48723	0.02041	0.18953	0.84307		0.48723	-0.00852	0.18836	0.86418		0.48723	0.04062	0.18271	0.86682
0.49143	0.32469	0.27321	0.8586		0.49143	0.286	0.27288	0.89824		0.49143	0.01469	0.19003	0.84293		0.49143	0.00386	0.18898	0.86493		0.49143	0.03163	0.18321	0.86386
0.49563	0.30162	0.2738	0.8579		0.49563	0.26922	0.27372	0.89819		0.49563	0.01608	0.19044	0.84174		0.49563	0.01095	0.18963	0.86439		0.49563	-0.00493	0.18383	0.86229
0.49983	0.28231	0.27454	0.85729		0.49983	0.25578	0.27449	0.89778		0.49983	0.0225	0.19112	0.84112		0.49983	-0.00897	0.19016	0.86391		0.49983	-0.000774771	0.18433	0.85972
0.50403	0.25087	0.27535	0.85679		0.50403	0.23053	0.27521	0.89822		0.50403	-0.00287	0.1917	0.83905		0.50403	-0.00923	0.19071	0.86346		0.50403	-0.00915	0.1848	0.85895
0.50823	0.19674	0.2761	0.85594		0.50823	0.20416	0.27574	0.89811		0.50823	-0.0297	0.19221	0.83749		0.50823	0.0096	0.19127	0.86118		0.50823	-0.00309	0.1852	0.85833
0.51243	0.14168	0.27677	0.8558		0.51243	0.16674	0.27635	0.89754		0.51243	-0.01113	0.19271	0.83826		0.51243	-0.00251	0.19182	0.86034		0.51243	-0.01365	0.18573	0.85678
0.51663	0.12683	0.27759	0.85563		0.51663	0.14342	0.27712	0.89723		0.51663	-0.00154	0.19332	0.83736		0.51663	-0.01924	0.19226	0.85721		0.51663	-0.05171	0.18616	0.85522
0.52083	0.12073	0.27834	0.85496		0.52083	0.13168	0.2781	0.89823		0.52083	-0.00539	0.19389	0.83659		0.52083	-0.02762	0.19265	0.85535		0.52083	-0.01266	0.18656	0.85366
0.52503	0.12795	0.27914	0.85541		0.52503	0.11769	0.27887	0.89822		0.52503	-0.02001	0.19438	0.83587		0.52503	-0.03016	0.19327	0.85218		0.52503	-0.01877	0.187	0.85179
0.52923	0.11934	0.2798	0.8549		0.52923	0.10348	0.27965	0.89823		0.52923	-0.013	0.19488	0.83612		0.52923	-0.02967	0.19383	0.84968		0.52923	-0.0308	0.1875	0.8499
0.53343	0.10123	0.28045	0.85386		0.53343	0.08681	0.28027	0.89837		0.53343	0.01833	0.19541	0.83461		0.53343	-0.0387	0.19418	0.84798		0.53343	-0.01911	0.18813	0.84859
0.53763	0.08331	0.28119	0.85322		0.53763	0.06826	0.28086	0.89806		0.53763	0.02037	0.1959	0.83375		0.53763	-0.03221	0.19473	0.8448		0.53763	0.01768	0.18858	0.84711
		0.28174	0.85285				0.28147	0.89735				0.19649	0.83263				0.19516	0.8412				0.18911	0.84683
		0.28258	0.85204				0.28229	0.89683				0.19709	0.83154				0.19565	0.84155				0.18958	0.84726
		0.28334	0.85159				0.28309	0.89659				0.19756	0.83217				0.19609	0.8386				0.18998	0.84647
		0.2839	0.8507				0.28378	0.89677				0.19808	0.83147				0.19657	0.83712				0.19042	0.84693
		0.28462	0.84958				0.28454	0.89632				0.19858	0.83087				0.19704	0.83684				0.19083	0.84743
		0.28537	0.84941				0.28527	0.89658				0.19908	0.83041				0.19753	0.83656				0.1913	0.84635
		0.28604	0.84923				0.28607	0.89589				0.19962	0.82923				0.19807	0.83429				0.19173	0.8466
		0.28674	0.84797				0.28675	0.89603				0.20009	0.82729				0.19849	0.83507				0.19227	0.84786
		0.2875	0.84774				0.28729	0.89684				0.20059	0.82617				0.19896	0.83517				0.19284	0.8473
		0.28818	0.84613				0.28791	0.89704				0.20103	0.8247				0.19948	0.83493				0.19331	0.84676
		0.28875	0.84507				0.28877	0.89737				0.2015	0.82386				0.2	0.83432				0.19362	0.8475
		0.28949	0.84412				0.2895	0.89725				0.20195	0.82098				0.20046	0.83629				0.19406	0.84852
		0.29022	0.84403				0.29019	0.89701				0.20234	0.82146				0.20088	0.83563				0.19467	0.84781
		0.29096	0.84403				0.29089	0.89638				0.20296	0.82174				0.20127	0.8336				0.1951	0.84768
		0.29164	0.84358				0.29142	0.89653				0.20339	0.82001				0.20173	0.8353				0.19555	0.84832
		0.29236	0.84317				0.29215	0.89669				0.2038	0.818				0.20225	0.83577				0.19595	0.84907
		0.293	0.84269				0.2929	0.89717				0.20413	0.81492				0.20281	0.83539				0.19643	0.84913
		0.29362	0.8415				0.29369	0.89711				0.20463	0.81629				0.20318	0.83625				0.1969	0.84942
		0.29426	0.84115				0.29451	0.89685				0.20509	0.81554				0.20366	0.8351				0.19727	0.84899
		0.29486	0.84048				0.29518	0.89703				0.20549	0.81483				0.20409	0.83446				0.19768	0.84918
		0.29554	0.84122				0.29578	0.89655				0.20604	0.81369				0.20457	0.8335				0.19817	0.8481
		0.29625	0.84143				0.2962	0.89618				0.20646	0.81347				0.20508	0.83411				0.19863	0.84674
		0.29687	0.84145				0.29682	0.89575				0.20682	0.81243				0.2055	0.83265				0.19918	0.84685
		0.29757	0.841				0.29739	0.89513				0.20728	0.81365				0.20593	0.83234				0.19961	0.84653
		0.29835	0.84069				0.29813	0.89517				0.20784	0.81321				0.20639	0.83138				0.20009	0.84526
		0.29904	0.84008				0.29881	0.89472				0.20833	0.81345				0.20685	0.82931				0.20048	0.84529
		0.29977	0.83914				0.29956	0.89469				0.20865	0.81347				0.20728	0.8279				0.20096	0.84485
		0.30039	0.83867				0.30015	0.89396				0.209	0.81359				0.2078	0.8266				0.20133	0.84456
		0.30098	0.83803				0.30074	0.89385				0.20945	0.81357				0.20824	0.8268				0.20179	0.84343
		0.30171	0.8373				0.3013	0.89366				0.20986	0.81266				0.20862	0.82617				0.20222	0.84195
		0.30244	0.83711				0.30184	0.89345				0.21041	0.81326				0.20908	0.82477				0.20262	0.84112
		0.30294	0.83665				0.30251	0.89315				0.21083	0.81179				0.20962	0.82564				0.20305	0.8403
		0.30349	0.83682				0.30311	0.89297				0.21125	0.81009				0.21006	0.82487				0.2035	0.84053
		0.30402	0.83644				0.30375	0.89275				0.21161	0.80985				0.21056	0.82338				0.20402	0.83943
		0.3047	0.83615				0.3044	0.89264				0.21214	0.80904				0.21098	0.82381				0.20443	0.83893
		0.30534	0.83615				0.30496	0.89254				0.21259	0.80799				0.21131	0.82205				0.20494	0.83716
		0.30599	0.83572				0.30555	0.89218				0.21313	0.80816				0.21179	0.82176				0.20531	0.83645
		0.30655	0.83593				0.30608	0.89242				0.21341	0.80462				0.21221	0.81959				0.20575	0.83474
		0.30716	0.83543				0.30666	0.89197				0.21385	0.80345				0.21263	0.81993				0.20616	0.83297
		0.30766	0.83638				0.30732	0.89219				0.21427	0.80308				0.21304	0.8196				0.20648	0.83413
		0.30835	0.83585				0.30799	0.89219				0.2147	0.80205				0.21347	0.81822				0.20688	0.83457
		0.30896	0.83683				0.30864	0.89247				0.21506	0.80137				0.214	0.81818				0.2073	0.83414
		0.3096	0.8367				0.30921	0.89237				0.21544	0.80304				0.21459	0.81642				0.20764	0.8334
		0.31014	0.83669				0.30969	0.89302				0.21588	0.80132				0.21499	0.81609				0.20801	0.83378
		0.31061	0.83665				0.31049	0.89345				0.21638	0.80075				0.21535	0.81976				0.20836	0.83516
		0.31118	0.83729				0.31101	0.89316				0.2168	0.80086				0.21573	0.82099				0.20886	0.83418
		0.31182	0.83714				0.31152	0.89268				0.21721	0.80085				0.21609	0.82016				0.20928	0.83423
		0.31236	0.83743				0.31208	0.89257				0.21766	0.80068				0.21645	0.81962				0.20964	0.83357
		0.31295	0.83749				0.31275	0.89276				0.21814	0.7997				0.2168	0.82091				0.20999	0.83331
		0.31359	0.83785				0.31344	0.89385				0.21853	0.79879				0.21711	0.82121				0.21044	0.8326
		0.31427	0.83745				0.31399	0.89443				0.21891	0.79695				0.2176	0.8201				0.21074	0.83247
		0.31487	0.83864				0.31458	0.89437				0.21933	0.79579				0.21809	0.81814				0.21109	0.83155
		0.31538	0.83882				0.31514	0.89484				0.21982	0.79393				0.21843	0.81929				0.21141	0.83011
		0.31593	0.83867				0.31566	0.89518				0.22017	0.79103				0.21879	0.81845				0.2118	0.83007
		0.31643	0.84019				0.31615	0.89617				0.22059	0.78956				0.21913	0.8188				0.21218	0.83007
		0.31698	0.83935				0.31672	0.89707				0.22104	0.78616				0.21953	0.8185				0.21252	0.83003
		0.31764	0.8398				0.31732	0.89711				0.22141	0.78614				0.21993	0.81961				0.21292	0.82926
		0.3182	0.84061				0.31805	0.89724				0.22172	0.78406				0.22031	0.82041				0.21342	0.82919
		0.31863	0.84232				0.31865	0.89727				0.22212	0.78344				0.22074	0.81913				0.2138	0.82937
		0.31917	0.84242				0.31919	0.89724				0.22252	0.78303				0.22112	0.81828				0.21415	0.82934
		0.31977	0.84216				0.31981	0.89779				0.22301	0.78213				0.2215	0.8161				0.21449	0.82744
		0.32044	0.8423				0.3205	0.89789				0.22346	0.78197				0.22186	0.81499				0.21492	0.8274
		0.3211	0.84308				0.32099	0.89781				0.22388	0.78114				0.22218	0.81483				0.21531	0.82803
		0.3217	0.84303				0.32153	0.89856				0.22434	0.7802				0.22253	0.81534				0.21561	0.82856
		0.32217	0.84244				0.32214	0.89857				0.22478	0.78088				0.22296	0.81309				0.21591	0.82865
		0.32269	0.84301				0.32269	0.89885				0.22511	0.7813				0.22326	0.81042				0.21629	0.8289
		0.32333	0.84174				0.32322	0.89946				0.22547	0.7799				0.22366	0.80915				0.21667	0.829
		0.32379	0.8417				0.32372	0.89935				0.22583	0.77961				0.22418	0.80901				0.21704	0.82772
		0.32438	0.84078				0.32412	0.8999				0.22615	0.77947				0.22458	0.80716				0.21736	0.82842
		0.32499	0.84106				0.32455	0.90064				0.22646	0.77979				0.22492	0.805				0.21771	0.8287
		0.32559	0.842				0.32509	0.90095				0.22692	0.78147				0.22532	0.80308				0.21811	0.82783
		0.32615	0.84392				0.32571	0.90185				0.22727	0.78022				0.22564	0.80167				0.21855	0.82702
		0.32666	0.84391				0.32632	0.9021				0.2277	0.77944				0.22595	0.79986				0.21899	0.8263
		0.3273	0.84453				0.32688	0.90242				0.22798	0.77989				0.22627	0.80069				0.21927	0.82613
		0.32779	0.84495				0.32763	0.90316				0.22833	0.78161				0.22659	0.80048				0.2197	0.82594
		0.32812	0.84453				0.32811	0.90309				0.22865	0.78087				0.22706	0.80096				0.22007	0.82655
		0.32863	0.84453				0.32852	0.90313				0.22908	0.77998				0.22747	0.79961				0.22038	0.82623
		0.32934	0.84479				0.32895	0.90341				0.22942	0.78008				0.22785	0.79963				0.22072	0.82501
		0.32995	0.84449				0.32938	0.90328				0.22972	0.7804				0.22815	0.79819				0.22099	0.8248
		0.33044	0.84431				0.3299	0.90324				0.23003	0.77922				0.22846	0.79691				0.2214	0.82493
		0.33102	0.84385				0.33041	0.90336				0.23037	0.77672				0.22892	0.79615				0.22174	0.82388
		0.33157	0.84357				0.33094	0.90401				0.23075	0.77759				0.22939	0.79558				0.22208	0.82328
		0.3321	0.84315				0.33144	0.90403				0.23122	0.77737				0.22978	0.79383				0.22247	0.82253
		0.33259	0.84178				0.332	0.90385				0.23156	0.77618				0.23015	0.79272				0.22287	0.8224
		0.33311	0.84008				0.33253	0.90426				0.23192	0.77478				0.23045	0.79238				0.22328	0.82112
		0.33362	0.8413				0.33295	0.90452				0.23236	0.77446				0.23078	0.79045				0.22361	0.82014
		0.33395	0.84071				0.3334	0.90465				0.23265	0.77468				0.23114	0.78803				0.22394	0.81912
		0.33452	0.84068				0.33402	0.90419				0.23301	0.77538				0.23146	0.78616				0.22427	0.81652
		0.33509	0.84017				0.33462	0.90437				0.23331	0.77615				0.23173	0.78418				0.22468	0.81467
		0.33568	0.8395				0.33516	0.90372				0.23366	0.77458				0.23206	0.78041				0.22505	0.81538
		0.33618	0.83896				0.33572	0.90392				0.23403	0.77394				0.23249	0.77835				0.2254	0.81555
		0.33657	0.8395				0.33623	0.90397				0.23431	0.77481				0.23296	0.77632				0.22575	0.81634
		0.33696	0.83963				0.33669	0.90385				0.23463	0.77703				0.23333	0.77339				0.22603	0.81613
		0.33743	0.8409				0.3371	0.90393				0.23501	0.77751				0.23374	0.77233				0.22636	0.81603
		0.33793	0.84123				0.33758	0.9041				0.23541	0.77516				0.23408	0.77124				0.2267	0.81629
		0.33834	0.84136				0.33816	0.9042				0.23569	0.77464				0.23441	0.77195				0.22701	0.81584
		0.33892	0.84269				0.33867	0.90341				0.23602	0.77458				0.23477	0.77043				0.2274	0.81574
		0.3395	0.84199				0.33915	0.90381				0.23643	0.77384				0.2351	0.76931				0.22785	0.81624
		0.34001	0.84117				0.33961	0.90414				0.23682	0.77157				0.23543	0.76883				0.22826	0.81663
		0.34057	0.8406				0.34002	0.90438				0.2371	0.77049				0.23582	0.76568				0.22859	0.81627
		0.34108	0.84032				0.34049	0.90425				0.23744	0.77048				0.23617	0.76611				0.22893	0.81683
		0.3415	0.83913				0.34105	0.90505				0.23779	0.77144				0.23656	0.76727				0.22926	0.81625
		0.34201	0.83925				0.34165	0.90462				0.23813	0.77068				0.23689	0.76436				0.22954	0.81586
		0.34247	0.83923				0.34218	0.90407				0.23856	0.76981				0.23721	0.76485				0.22981	0.81597
		0.34291	0.83928				0.3426	0.9038				0.23893	0.76941				0.23753	0.76512				0.23009	0.81654
		0.34348	0.83888				0.34313	0.90432				0.2392	0.76863				0.23787	0.76525				0.23034	0.81582
		0.34402	0.83828				0.34368	0.90372				0.2396	0.76758				0.23824	0.76367				0.23064	0.81656
		0.34443	0.83902				0.34425	0.90398				0.23987	0.76644				0.23864	0.76566				0.23101	0.8166
		0.34474	0.83908				0.34468	0.90423				0.24013	0.76775				0.23904	0.7648				0.23132	0.81595
		0.34519	0.83828				0.34506	0.9032				0.2405	0.76854				0.23937	0.76565				0.23166	0.81609
		0.34577	0.83825				0.34557	0.90275				0.24087	0.76833				0.23965	0.76565				0.23201	0.81593
		0.34635	0.83889				0.346	0.90216				0.2413	0.76745				0.24	0.76492				0.2323	0.81563
		0.3469	0.83855				0.34644	0.90144				0.24164	0.76713				0.24028	0.76206				0.23262	0.81459
		0.34732	0.83861				0.34702	0.90053				0.24198	0.76458				0.24062	0.76362				0.23288	0.81455
		0.34773	0.8383				0.34752	0.90108				0.24225	0.76206				0.2409	0.76515				0.23322	0.8139
		0.34826	0.83755				0.34807	0.90062				0.24257	0.763				0.24123	0.76305				0.23368	0.81333
		0.34875	0.8378				0.34859	0.90006				0.24292	0.76215				0.24152	0.76139				0.23398	0.81178
		0.34917	0.83874				0.34907	0.89906				0.24321	0.76496				0.24182	0.76085				0.23427	0.81106
		0.34964	0.8394				0.34959	0.89825				0.2436	0.76324				0.2421	0.75949				0.23449	0.81103
		0.35013	0.83988				0.35011	0.89803				0.24384	0.76171				0.24245	0.76005				0.23475	0.81042
		0.35062	0.84138				0.35046	0.89791				0.24411	0.76129				0.24277	0.75859				0.23504	0.80874
		0.35122	0.84015				0.35095	0.89792				0.24449	0.76361				0.24304	0.76005				0.23536	0.8087
		0.35165	0.8409				0.3514	0.89742				0.24488	0.76411				0.24339	0.75783				0.23562	0.80865
		0.35202	0.84082				0.35177	0.89751				0.24532	0.76651				0.24376	0.75701				0.23592	0.80821
		0.35247	0.84113				0.35229	0.89817				0.24578	0.76508				0.24402	0.75537				0.23621	0.80758
		0.35292	0.84164				0.35272	0.89802				0.24601	0.76458				0.24437	0.75508				0.23651	0.80609
		0.35346	0.841				0.35302	0.89785				0.2463	0.76454				0.2447	0.75629				0.23691	0.80455
		0.35404	0.84108				0.35343	0.89789				0.24662	0.76368				0.24512	0.75819				0.23729	0.80316
		0.35455	0.84105				0.3539	0.89836				0.24695	0.7637				0.2454	0.75897				0.23757	0.80171
		0.35498	0.84157				0.35437	0.89806				0.24734	0.76305				0.24567	0.75694				0.23792	0.80154
		0.35539	0.84223				0.35472	0.89768				0.24768	0.76301				0.24593	0.75825				0.23821	0.80212
		0.35588	0.84136				0.35514	0.89698				0.24801	0.7636				0.2462	0.75886				0.23846	0.80165
		0.35638	0.84135				0.35567	0.89666				0.24829	0.76354				0.24644	0.75905				0.23872	0.80086
		0.3568	0.84135				0.35619	0.89658				0.24858	0.7636				0.24666	0.75864				0.23901	0.8003
		0.35728	0.84266				0.35668	0.89694				0.24881	0.76517				0.24702	0.75898				0.23929	0.79912
		0.35768	0.84386				0.35722	0.89699				0.2491	0.76593				0.24738	0.75785				0.23965	0.79741
		0.35818	0.84369				0.35766	0.8965				0.2494	0.76493				0.24766	0.75847				0.23991	0.79659
		0.3586	0.84354				0.35809	0.89696				0.24978	0.76369				0.24807	0.75729				0.24017	0.79484
		0.35896	0.84345				0.35851	0.89642				0.25014	0.76588				0.24843	0.75822				0.24052	0.79441
		0.35939	0.84351				0.35888	0.89615				0.25046	0.76655				0.24873	0.75723				0.24093	0.79399
		0.35987	0.84284				0.35936	0.89598				0.25078	0.76594				0.24903	0.75698				0.24122	0.79176
		0.36029	0.84234				0.35976	0.89564				0.25113	0.76607				0.24933	0.75681				0.24151	0.78998
		0.3607	0.84222				0.36024	0.89578				0.25153	0.76621				0.24967	0.75605				0.24174	0.78965
		0.36106	0.84232				0.36068	0.89582				0.25185	0.76424				0.24995	0.75556				0.24199	0.78862
		0.36158	0.84335				0.36112	0.89526				0.25209	0.76653				0.25024	0.75527				0.24232	0.78763
		0.36201	0.84277				0.36151	0.89514				0.2523	0.76787				0.2505	0.75158				0.24262	0.78574
		0.36258	0.84408				0.36197	0.89511				0.25257	0.76735				0.25079	0.74937				0.2429	0.78351
		0.363	0.84477				0.3624	0.89503				0.2529	0.76748				0.25106	0.74962				0.24321	0.78201
		0.36345	0.84464				0.36282	0.89544				0.25312	0.76915				0.2514	0.74982				0.24352	0.78114
		0.36396	0.84436				0.36325	0.89451				0.25344	0.76932				0.25171	0.74741				0.2438	0.78087
		0.36441	0.84458				0.3637	0.89376				0.25366	0.76997				0.25197	0.74831				0.24413	0.77985
		0.36476	0.84508				0.36413	0.89399				0.25403	0.77085				0.2523	0.74918				0.24442	0.77889
		0.36508	0.84454				0.36442	0.8934				0.25436	0.77147				0.25259	0.74796				0.2447	0.77877
		0.36549	0.84405				0.36482	0.89297				0.25461	0.77133				0.25292	0.74729				0.24495	0.77868
		0.3659	0.84425				0.3653	0.89267				0.25488	0.7717				0.25326	0.74605				0.24521	0.77842
		0.36635	0.84186				0.36566	0.89199				0.25512	0.77141				0.25358	0.7445				0.24554	0.77755
		0.36672	0.84174				0.36606	0.89094				0.25536	0.7703				0.25379	0.74275				0.2459	0.77668
		0.36709	0.84167				0.36662	0.89152				0.25575	0.77173				0.25412	0.7407				0.24626	0.77681
		0.3675	0.84108				0.36709	0.89131				0.25602	0.77214				0.25441	0.73749				0.24658	0.77684
		0.36792	0.83991				0.3676	0.89112				0.2564	0.77195				0.25474	0.73649				0.24685	0.77539
		0.36825	0.83979				0.36812	0.89091				0.25671	0.77351				0.25498	0.73795				0.2471	0.77492
		0.36874	0.83903				0.3686	0.89071				0.25698	0.77335				0.2553	0.73675				0.24734	0.77555
		0.36913	0.83719				0.369	0.89037				0.25721	0.77269				0.25562	0.73633				0.24763	0.77667
		0.3696	0.83553				0.36934	0.89034				0.25743	0.77268				0.25589	0.73539				0.24792	0.777
		0.37006	0.83598				0.36966	0.88971				0.25778	0.77315				0.25618	0.73353				0.24823	0.77556
		0.37054	0.83512				0.37011	0.88987				0.25806	0.77246				0.25655	0.7332				0.24846	0.77526
		0.371	0.83326				0.37058	0.89019				0.2584	0.77053				0.25685	0.73264				0.24872	0.7751
		0.37137	0.8334				0.37101	0.88902				0.25865	0.77099				0.25713	0.73334				0.24902	0.77507
		0.37179	0.83261				0.37141	0.8888				0.25889	0.77096				0.25742	0.73117				0.24933	0.77371
		0.37218	0.83147				0.3718	0.88961				0.2592	0.77132				0.2577	0.73213				0.24967	0.77355
		0.37261	0.83071				0.37221	0.88871				0.25954	0.77177				0.25805	0.73374				0.24997	0.77404
		0.37306	0.82972				0.37276	0.88843				0.25987	0.76901				0.2583	0.73304				0.25026	0.77375
		0.37359	0.82822				0.37315	0.88765				0.26015	0.76879				0.2586	0.73423				0.25053	0.77381
		0.3739	0.82764				0.3736	0.8871				0.26045	0.76996				0.2589	0.73231				0.25086	0.77334
		0.37423	0.82684				0.374	0.88659				0.2607	0.76993				0.25915	0.72993				0.25109	0.77405
		0.37465	0.82548				0.37431	0.88624				0.26093	0.76949				0.25943	0.72874				0.25142	0.7729
		0.37512	0.82479				0.37473	0.88577				0.26121	0.76789				0.25972	0.72644				0.2517	0.77239
		0.37556	0.82529				0.3752	0.88547				0.26146	0.76783				0.25996	0.72763				0.25198	0.77175
		0.37591	0.82439				0.37554	0.88468				0.2617	0.76652				0.26031	0.7258				0.25224	0.77181
		0.37632	0.82299				0.37598	0.88489				0.26202	0.76604				0.26061	0.72527				0.2525	0.77189
		0.37662	0.82111				0.37641	0.88346				0.2623	0.76575				0.26091	0.7257				0.25272	0.77104
		0.37703	0.82051				0.37677	0.8831				0.26262	0.76616				0.26118	0.72511				0.25295	0.76914
		0.37759	0.81997				0.37719	0.88306				0.26281	0.76576				0.26145	0.72653				0.25323	0.76914
		0.37803	0.81978				0.37759	0.88188				0.26311	0.76462				0.26179	0.72478				0.25344	0.76893
		0.37842	0.81946				0.3779	0.88142				0.26344	0.76273				0.26216	0.7256				0.25368	0.76797
		0.37878	0.82103				0.37833	0.88128				0.26375	0.76247				0.26246	0.72356				0.25404	0.76674
		0.37917	0.81973				0.37885	0.88116				0.26406	0.76139				0.26272	0.72115				0.25436	0.76525
		0.37957	0.82033				0.37922	0.88084				0.26433	0.75939				0.263	0.71916				0.25456	0.76364
		0.37993	0.81941				0.37953	0.88062				0.26464	0.75838				0.26321	0.71986				0.25482	0.76249
		0.38031	0.819				0.37988	0.88039				0.26493	0.75559				0.26345	0.71866				0.25508	0.7629
		0.38076	0.81891				0.38029	0.88009				0.26523	0.7551				0.26371	0.71761				0.25535	0.76236
		0.38119	0.8186				0.38073	0.87916				0.26543	0.75413				0.26401	0.71509				0.25559	0.76135
		0.38159	0.81791				0.38113	0.87852				0.26571	0.75383				0.26427	0.71477				0.25582	0.7595
		0.38202	0.81811				0.3815	0.87758				0.26601	0.75299				0.26453	0.7127				0.25607	0.75777
		0.38244	0.81714				0.3819	0.87699				0.26629	0.75101				0.26479	0.71042				0.25634	0.75584
		0.38282	0.81574				0.38235	0.87575				0.26664	0.75041				0.26504	0.7095				0.25664	0.75492
		0.38328	0.81477				0.3828	0.87526				0.26685	0.74993				0.26526	0.70813				0.25688	0.75435
		0.38368	0.81239				0.38315	0.87439				0.26712	0.75012				0.26554	0.7074				0.25711	0.75288
		0.38412	0.8112				0.38357	0.87419				0.26744	0.74967				0.26579	0.70659				0.25737	0.75177
		0.38445	0.81241				0.38393	0.87322				0.26759	0.74917				0.26608	0.7055				0.25763	0.75056
		0.38482	0.81219				0.38433	0.87137				0.26789	0.75028				0.26637	0.70641				0.25789	0.75002
		0.38523	0.81211				0.38464	0.87057				0.26815	0.75102				0.26667	0.70692				0.25815	0.74822
		0.38561	0.81219				0.38492	0.86903				0.26842	0.74961				0.2669	0.70595				0.25835	0.74781
		0.386	0.8117				0.38527	0.86801				0.26867	0.75024				0.26719	0.70683				0.25857	0.74663
		0.38633	0.81174				0.38564	0.86765				0.26891	0.74786				0.26744	0.70677				0.25887	0.74524
		0.38681	0.8105				0.386	0.86696				0.26924	0.74673				0.26766	0.70431				0.25916	0.74473
		0.38722	0.80957				0.38639	0.86602				0.26951	0.74614				0.26796	0.7028				0.25946	0.74317
		0.38763	0.80962				0.38677	0.86655				0.2698	0.74598				0.2682	0.70159				0.25973	0.74345
		0.38801	0.80708				0.38711	0.86613				0.27015	0.74601				0.26843	0.69892				0.25994	0.7423
		0.38837	0.80758				0.38753	0.86487				0.27054	0.74407				0.26866	0.69881				0.26019	0.74089
		0.38877	0.8076				0.38788	0.86423				0.27084	0.74287				0.26892	0.69737				0.26045	0.74065
		0.38905	0.80782				0.38819	0.86342				0.27107	0.74312				0.26922	0.6963				0.2607	0.74199
		0.38934	0.80677				0.38858	0.86274				0.27132	0.74208				0.26948	0.6959				0.26089	0.73955
		0.38978	0.80642				0.38908	0.86208				0.27152	0.74191				0.26968	0.69593				0.26114	0.73947
		0.39015	0.80604				0.38941	0.86143				0.27185	0.74123				0.26993	0.69253				0.26142	0.73925
		0.39054	0.80552				0.38974	0.86044				0.27207	0.74155				0.2702	0.69362				0.26172	0.73963
		0.39083	0.80697				0.3902	0.86027				0.27231	0.74069				0.27046	0.6932				0.26194	0.73633
		0.39118	0.8074				0.39068	0.85989				0.2726	0.74146				0.27083	0.69473				0.26218	0.73553
		0.39153	0.80661				0.39111	0.85995				0.27279	0.73918				0.27105	0.69372				0.26243	0.73609
		0.39185	0.80738				0.39148	0.86068				0.27303	0.73925				0.27126	0.69363				0.26273	0.73266
		0.3922	0.80712				0.39181	0.86035				0.27328	0.73991				0.27151	0.6931				0.26301	0.73038
		0.39267	0.80572				0.39226	0.86015				0.27356	0.74059				0.27184	0.69407				0.2633	0.72873
		0.39301	0.80686				0.39274	0.85915				0.27389	0.73891				0.27208	0.69262				0.26355	0.72599
		0.39345	0.80627				0.39311	0.86003				0.27419	0.73791				0.27229	0.69287				0.26378	0.72409
		0.39386	0.80519				0.3934	0.85966				0.27457	0.73802				0.27258	0.6921				0.26395	0.72213
		0.3942	0.80511				0.3937	0.85881				0.27479	0.73887				0.27284	0.6936				0.26415	0.71912
		0.39461	0.80453				0.394	0.85892				0.27503	0.7407				0.27306	0.69313				0.26438	0.71927
		0.39497	0.80461				0.39437	0.85876				0.27528	0.74074				0.2733	0.69196				0.26461	0.71749
		0.39528	0.80387				0.39475	0.85887				0.27549	0.74199				0.27358	0.68999				0.26483	0.71575
		0.3957	0.80412				0.39508	0.85799				0.2758	0.74252				0.27386	0.68898				0.26507	0.71472
		0.39603	0.80336				0.39542	0.85879				0.27606	0.74224				0.27409	0.69104				0.26535	0.71378
		0.39637	0.80185				0.39575	0.85906				0.27628	0.7433				0.27429	0.68924				0.26564	0.71133
		0.39666	0.80121				0.39611	0.85928				0.27654	0.74279				0.27462	0.68966				0.26595	0.71194
		0.39701	0.80067				0.39645	0.85972				0.27677	0.74355				0.27484	0.68928				0.26622	0.71097
		0.39739	0.80036				0.39684	0.85975				0.27703	0.74258				0.27507	0.68799				0.26643	0.70925
		0.39776	0.79933				0.39728	0.85949				0.27724	0.7413				0.27533	0.68659				0.26671	0.70815
		0.3982	0.79766				0.39773	0.85928				0.27744	0.73909				0.27561	0.68582				0.26701	0.70796
		0.39852	0.79708				0.39808	0.85872				0.2777	0.74207				0.27584	0.68425				0.26722	0.70659
		0.39887	0.79608				0.3985	0.85821				0.27791	0.74169				0.27613	0.68417				0.26744	0.70742
		0.39925	0.79569				0.39881	0.85769				0.27819	0.7391				0.27635	0.68465				0.26772	0.70697
		0.39974	0.79693				0.39915	0.85691				0.27843	0.73852				0.27659	0.68481				0.26795	0.70388
		0.40004	0.7963				0.39953	0.85654				0.27862	0.7377				0.2768	0.68402				0.2682	0.70237
		0.40037	0.79707				0.3999	0.85699				0.27886	0.73956				0.277	0.68295				0.26847	0.703
		0.40072	0.79582				0.40022	0.85682				0.2791	0.74065				0.27727	0.68264				0.2687	0.70138
		0.40107	0.79567				0.40061	0.8564				0.27939	0.73974				0.27752	0.68183				0.26891	0.70102
		0.40141	0.79621				0.40093	0.85609				0.27974	0.73848				0.27781	0.68069				0.26912	0.70033
		0.40178	0.79676				0.40127	0.85544				0.27996	0.73618				0.27809	0.68022				0.26935	0.69877
		0.40218	0.79533				0.40168	0.85571				0.28022	0.73616				0.27839	0.67896				0.26958	0.6983
		0.40254	0.79502				0.40204	0.85533				0.28046	0.73608				0.27866	0.67798				0.26982	0.69825
		0.4028	0.79391				0.4025	0.85555				0.28069	0.73224				0.27891	0.67782				0.27008	0.6976
		0.40316	0.79276				0.40294	0.85606				0.28092	0.73085				0.27918	0.67672				0.27035	0.6953
		0.40358	0.79298				0.40337	0.8558				0.2811	0.73052				0.27942	0.67539				0.27059	0.69591
		0.40395	0.79255				0.40371	0.85535				0.28131	0.72859				0.27966	0.67381				0.27087	0.69541
		0.40435	0.79118				0.40406	0.85621				0.28157	0.7266				0.27989	0.67556				0.27112	0.69641
		0.40466	0.79014				0.40433	0.85639				0.28175	0.72586				0.28013	0.67586				0.27134	0.69571
		0.40492	0.7891				0.40461	0.85645				0.28199	0.72573				0.2804	0.6758				0.27156	0.69409
		0.40526	0.78996				0.4049	0.8579				0.2823	0.72452				0.28065	0.67788				0.27173	0.69609
		0.40557	0.78866				0.40525	0.85829				0.28254	0.72398				0.28085	0.6782				0.27193	0.69532
		0.40593	0.7878				0.40562	0.85715				0.28277	0.72068				0.28109	0.67956				0.27223	0.69474
		0.40635	0.78748				0.406	0.85734				0.283	0.72061				0.28133	0.67983				0.27252	0.6932
		0.40676	0.7856				0.40635	0.85782				0.28323	0.71792				0.28154	0.6814				0.27276	0.69278
		0.40716	0.78445				0.40666	0.85723				0.28352	0.71575				0.28177	0.67875				0.27306	0.69484
		0.40739	0.78385				0.40693	0.85704				0.28374	0.71523				0.28202	0.6796				0.27335	0.69284
		0.40771	0.78322				0.40719	0.85664				0.28395	0.71466				0.28225	0.67737				0.27365	0.69203
		0.40814	0.78291				0.40748	0.85635				0.28423	0.71247				0.2825	0.67879				0.27382	0.69144
		0.40849	0.78333				0.40778	0.85698				0.28447	0.71044				0.28278	0.67964				0.27401	0.69153
		0.40889	0.78311				0.40822	0.85691				0.2847	0.71114				0.28301	0.67913				0.27423	0.69161
		0.40926	0.7847				0.40864	0.85591				0.28492	0.71309				0.28327	0.67932				0.27449	0.69202
		0.40968	0.78439				0.40895	0.85683				0.28517	0.71106				0.28355	0.67842				0.27469	0.69085
		0.41007	0.78293				0.40928	0.85671				0.28545	0.70934				0.28382	0.67902				0.27493	0.69062
		0.41044	0.78349				0.40961	0.85514				0.28567	0.70916				0.28403	0.67659				0.27517	0.68963
		0.41074	0.7837				0.40992	0.8556				0.28592	0.70804				0.2843	0.67348				0.27538	0.68766
		0.41107	0.78315				0.41021	0.85584				0.28619	0.7088				0.28456	0.67331				0.27558	0.68764
		0.41144	0.78277				0.41054	0.85529				0.28637	0.70954				0.28478	0.67168				0.27577	0.68704
		0.41176	0.78162				0.41087	0.85619				0.28658	0.70787				0.28499	0.67387				0.27598	0.68687
		0.41205	0.7807				0.41115	0.85618				0.28675	0.70736				0.28522	0.67534				0.27621	0.68329
		0.41238	0.78132				0.41158	0.85543				0.28701	0.70393				0.28552	0.67628				0.27646	0.68346
		0.4127	0.78049				0.41204	0.85516				0.28725	0.70391				0.28579	0.67871				0.27665	0.68365
		0.413	0.77964				0.41235	0.85415				0.28749	0.70182				0.28605	0.67893				0.27689	0.6825
		0.41341	0.77873				0.41277	0.85341				0.2877	0.70033				0.28631	0.67815				0.27708	0.68197
		0.41379	0.77921				0.41314	0.85238				0.28799	0.69993				0.28653	0.67697				0.2773	0.68189
		0.41412	0.78048				0.41336	0.85287				0.28821	0.70086				0.28676	0.67587				0.27757	0.68367
		0.41442	0.78196				0.41366	0.85293				0.28846	0.69964				0.28695	0.6756				0.27779	0.68312
		0.4147	0.78186				0.41403	0.85145				0.2887	0.69766				0.28716	0.67189				0.27801	0.68062
		0.41501	0.78104				0.41435	0.85218				0.28896	0.69663				0.28737	0.67464				0.27821	0.67841
		0.41534	0.78137				0.41467	0.85141				0.28919	0.69589				0.28759	0.67206				0.27844	0.67595
		0.4156	0.78018				0.41501	0.85046				0.28944	0.69677				0.28785	0.66956				0.27866	0.67516
		0.41599	0.77989				0.41529	0.84901				0.28974	0.69675				0.28808	0.66835				0.27885	0.6742
		0.41628	0.78018				0.41563	0.84785				0.28987	0.69876				0.28829	0.66864				0.27905	0.67309
		0.41656	0.78076				0.41596	0.84631				0.29007	0.69757				0.28852	0.66495				0.27924	0.6727
		0.41688	0.78093				0.41638	0.84521				0.29038	0.69784				0.28868	0.66229				0.2795	0.67118
		0.41722	0.77962				0.4167	0.84345				0.29054	0.69932				0.28889	0.66223				0.27976	0.66986
		0.41759	0.77971				0.41698	0.84212				0.29075	0.69794				0.28913	0.66168				0.27996	0.66851
		0.41806	0.77926				0.41729	0.84153				0.29102	0.69743				0.28933	0.65884				0.28011	0.66782
		0.41848	0.77734				0.41754	0.84111				0.29126	0.69507				0.28954	0.66088				0.2803	0.66687
		0.41882	0.77647				0.41787	0.84045				0.2915	0.69568				0.28984	0.66213				0.28054	0.66627
		0.41912	0.77592				0.41816	0.8397				0.2917	0.69726				0.29008	0.66077				0.2808	0.66484
		0.41937	0.77642				0.41849	0.83954				0.29196	0.69516				0.2903	0.66009				0.28109	0.66331
		0.41967	0.77723				0.41885	0.83968				0.29225	0.69265				0.29051	0.65894				0.28131	0.66336
		0.41998	0.77695				0.41921	0.83792				0.29241	0.69236				0.29072	0.65865				0.28152	0.66343
		0.42031	0.7762				0.41952	0.83832				0.29263	0.69358				0.29093	0.65844				0.28172	0.66359
		0.42054	0.77587				0.4199	0.8382				0.29282	0.69288				0.29113	0.65709				0.28191	0.66389
		0.42079	0.77508				0.42024	0.83745				0.29306	0.6908				0.29133	0.65334				0.28215	0.66351
		0.42111	0.77468				0.42051	0.83665				0.29339	0.68934				0.29157	0.65264				0.28236	0.66367
		0.42139	0.77391				0.42081	0.83624				0.29358	0.68674				0.29175	0.65043				0.28252	0.66548
		0.42169	0.77292				0.42117	0.8364				0.29378	0.68758				0.29194	0.64813				0.28274	0.66537
		0.42204	0.77284				0.42152	0.83699				0.29403	0.68797				0.29219	0.64867				0.28294	0.66304
		0.42238	0.77257				0.42189	0.83646				0.29421	0.68796				0.29245	0.65024				0.28319	0.66249
		0.42272	0.7728				0.42228	0.83572				0.29449	0.68711				0.29269	0.64954				0.28339	0.66373
		0.42311	0.77286				0.42257	0.83505				0.29476	0.68682				0.29297	0.65133				0.2836	0.66322
		0.42344	0.77196				0.42282	0.8347				0.29499	0.68594				0.29317	0.64965				0.28381	0.66225
		0.42381	0.77205				0.42315	0.83434				0.29524	0.6859				0.29338	0.64871				0.28396	0.66159
		0.42419	0.77119				0.42353	0.83399				0.29541	0.68715				0.29358	0.64716				0.28418	0.65955
		0.42454	0.77159				0.42388	0.83384				0.29572	0.68765				0.2938	0.64676				0.2844	0.6594
		0.42482	0.77198				0.42413	0.83372				0.29588	0.68509				0.294	0.64607				0.28459	0.65821
		0.42506	0.7719				0.42441	0.83411				0.29608	0.68545				0.29422	0.64725				0.28482	0.65598
		0.42533	0.77204				0.42474	0.83404				0.29629	0.6868				0.29441	0.64759				0.28508	0.65302
		0.42566	0.77132				0.4251	0.83328				0.29653	0.68479				0.29465	0.64439				0.28537	0.65446
		0.42596	0.77055				0.42545	0.83343				0.29683	0.68461				0.29489	0.64179				0.28557	0.65354
		0.42632	0.76959				0.42575	0.83351				0.29712	0.68419				0.29513	0.63936				0.28578	0.65154
		0.42663	0.76804				0.42604	0.83289				0.29726	0.68246				0.29534	0.63767				0.28596	0.65092
		0.42699	0.76745				0.42639	0.83188				0.29744	0.68254				0.29556	0.63456				0.28615	0.65063
		0.4273	0.76758				0.42678	0.83181				0.29767	0.68071				0.29575	0.6302				0.28634	0.6508
		0.42758	0.76727				0.42713	0.8316				0.29788	0.68296				0.29594	0.62787				0.28658	0.65109
		0.42777	0.76616				0.42746	0.83056				0.29815	0.6856				0.29613	0.62751				0.2868	0.652
		0.42803	0.766				0.42775	0.83003				0.29836	0.68389				0.29633	0.62652				0.28701	0.65167
		0.42832	0.76447				0.42803	0.82935				0.29855	0.6801				0.29651	0.62461				0.28724	0.65179
		0.42863	0.76342				0.42832	0.82847				0.29883	0.67708				0.29676	0.62207				0.28743	0.65019
		0.42902	0.76229				0.42865	0.82844				0.29901	0.6772				0.29698	0.61806				0.28764	0.65336
		0.42934	0.76128				0.42892	0.82734				0.29924	0.67643				0.29719	0.61637				0.28783	0.65394
		0.42965	0.7599				0.42921	0.82772				0.29941	0.67578				0.29738	0.61671				0.28804	0.6554
		0.43006	0.75976				0.42952	0.826				0.29965	0.67488				0.29758	0.61207				0.28825	0.65375
		0.43045	0.7604				0.42984	0.82567				0.29991	0.67268				0.29782	0.60893				0.28847	0.65486
		0.43071	0.76024				0.43015	0.824				0.30014	0.67018				0.29807	0.60533				0.28865	0.65164
		0.43097	0.75968				0.43048	0.82298				0.30044	0.66837				0.2983	0.60077				0.28883	0.65199
		0.4313	0.75903				0.43086	0.82288				0.30065	0.66818				0.29853	0.5983				0.28904	0.6513
		0.43164	0.75868				0.4312	0.82223				0.30083	0.66633				0.29877	0.59856				0.28929	0.65192
		0.43193	0.75914				0.43153	0.82139				0.30103	0.66383				0.29901	0.59558				0.28957	0.65183
		0.43217	0.75876				0.43179	0.82115				0.30125	0.65893				0.29922	0.59548				0.28978	0.6518
		0.4325	0.75971				0.43204	0.82025				0.30141	0.65759				0.29942	0.59302				0.28999	0.65075
		0.43288	0.76051				0.43234	0.82081				0.30164	0.65809				0.29958	0.59302				0.2902	0.64921
		0.43319	0.75901				0.43264	0.82041				0.30191	0.65572				0.29978	0.58949				0.29035	0.65054
		0.43352	0.75983				0.43293	0.82041				0.3021	0.65378				0.29999	0.58882				0.29057	0.65108
		0.43388	0.76013				0.43318	0.82077				0.30231	0.64829				0.30025	0.5871				0.29082	0.65109
		0.43423	0.76105				0.43347	0.81912				0.3025	0.6476				0.30048	0.58466				0.29102	0.65238
		0.43451	0.76145				0.43375	0.81869				0.30269	0.6478				0.30066	0.58479				0.29121	0.65104
		0.43486	0.75994				0.43403	0.81909				0.30286	0.64521				0.30087	0.5858				0.29142	0.6509
		0.43517	0.76018				0.43439	0.81846				0.30302	0.64464				0.30106	0.58339				0.29163	0.64999
		0.43543	0.75967				0.43471	0.81802				0.3032	0.6435				0.30131	0.58309				0.29182	0.65044
		0.43571	0.75864				0.43501	0.81714				0.30342	0.64176				0.30154	0.58355				0.29199	0.65051
		0.436	0.759				0.43526	0.81591				0.30363	0.63977				0.30174	0.58465				0.29222	0.65273
		0.43635	0.76057				0.43554	0.81494				0.30383	0.63994				0.30193	0.58499				0.29242	0.65342
		0.43663	0.76022				0.43589	0.81466				0.3041	0.63544				0.3021	0.58528				0.29262	0.65235
		0.43689	0.76004				0.43628	0.81486				0.30426	0.63231				0.30238	0.58522				0.29283	0.65221
		0.43718	0.76082				0.43666	0.8139				0.30445	0.62925				0.30262	0.58405				0.29305	0.6511
		0.43748	0.76153				0.4369	0.8137				0.30468	0.62773				0.30282	0.58134				0.29325	0.65158
		0.43777	0.7622				0.43714	0.81342				0.30489	0.62718				0.30303	0.58142				0.29344	0.65396
		0.43805	0.76261				0.43743	0.81194				0.3051	0.62631				0.3032	0.5773				0.29369	0.65261
		0.43835	0.76442				0.43772	0.81149				0.30537	0.62565				0.30336	0.576				0.29386	0.65301
		0.43863	0.76396				0.43799	0.81079				0.30557	0.62489				0.30361	0.57369				0.29405	0.65207
		0.43896	0.76411				0.43825	0.81058				0.30572	0.62432				0.30383	0.57228				0.29427	0.6514
		0.43926	0.76592				0.43852	0.80967				0.30589	0.62544				0.304	0.57335				0.2945	0.65213
		0.43952	0.76633				0.43884	0.80967				0.30607	0.62479				0.30422	0.57572				0.29472	0.65157
		0.43988	0.76646				0.43917	0.8095				0.30625	0.62295				0.30447	0.57655				0.29491	0.65266
		0.44023	0.76738				0.43943	0.80847				0.30651	0.62387				0.30466	0.57998				0.29507	0.65356
		0.44052	0.76785				0.4397	0.80884				0.30668	0.62596				0.30484	0.57839				0.29529	0.65455
		0.44082	0.76823				0.44002	0.8076				0.30689	0.62604				0.3051	0.5775				0.29555	0.65394
		0.44112	0.76867				0.44039	0.8066				0.30712	0.62412				0.30531	0.57775				0.2958	0.65269
		0.44142	0.76707				0.44065	0.80676				0.30734	0.62159				0.30546	0.58016				0.29601	0.65275
		0.44172	0.76734				0.4409	0.80652				0.30761	0.6244				0.30564	0.58102				0.29618	0.65233
		0.44204	0.76775				0.44122	0.80611				0.3078	0.62646				0.30584	0.58322				0.29638	0.65244
		0.44241	0.76838				0.44146	0.80662				0.30798	0.62482				0.30608	0.58484				0.29659	0.65092
		0.44273	0.76745				0.44174	0.80526				0.30818	0.62443				0.3063	0.58735				0.29682	0.65105
		0.44302	0.76711				0.44201	0.8041				0.30835	0.6227				0.30652	0.58957				0.29701	0.64966
		0.44328	0.76789				0.44231	0.80344				0.30855	0.6226				0.3067	0.59252				0.2972	0.65007
		0.44356	0.76829				0.44259	0.80198				0.30881	0.62164				0.30694	0.59301				0.29739	0.6489
		0.44385	0.76846				0.44282	0.80134				0.309	0.62003				0.30722	0.59101				0.29757	0.64956
		0.44412	0.76831				0.44309	0.801				0.30918	0.62092				0.30745	0.59032				0.29774	0.65061
		0.4444	0.76998				0.44342	0.7997				0.3094	0.62119				0.30766	0.58818				0.29789	0.64978
		0.44476	0.76947				0.44367	0.80068				0.3096	0.6218				0.30792	0.58484				0.29812	0.65203
		0.445	0.7707				0.44408	0.80049				0.30979	0.62287				0.30812	0.58373				0.29829	0.65122
		0.44519	0.77104				0.44452	0.80065				0.31	0.6225				0.30829	0.58428				0.29847	0.64867
		0.44546	0.77134				0.44478	0.8				0.31014	0.62166				0.30848	0.58501				0.29864	0.64373
		0.44577	0.76916				0.44501	0.79914				0.31034	0.62086				0.30868	0.58509				0.29885	0.64222
		0.44598	0.76829				0.44529	0.79818				0.31051	0.62242				0.30888	0.58499				0.29907	0.64194
		0.44626	0.76808				0.44564	0.79746				0.3107	0.62216				0.30905	0.58229				0.29927	0.6409
		0.44659	0.76755				0.44595	0.79664				0.31095	0.62267				0.30923	0.5812				0.29946	0.64149
		0.44689	0.76743				0.44627	0.79549				0.31119	0.62388				0.30946	0.58154				0.29964	0.64206
		0.4472	0.76741				0.44655	0.79487				0.31135	0.62294				0.30968	0.58187				0.29981	0.64044
		0.44748	0.76641				0.44683	0.79433				0.31152	0.61988				0.30985	0.5823				0.30005	0.6417
		0.44772	0.76508				0.44712	0.79387				0.31174	0.61974				0.31002	0.58563				0.30024	0.64214
		0.44799	0.76314				0.44743	0.7936				0.3119	0.62354				0.31024	0.58532				0.30042	0.64139
		0.44828	0.76324				0.44767	0.79346				0.31214	0.62326				0.31045	0.58478				0.30058	0.6388
		0.44854	0.7629				0.44787	0.7945				0.31236	0.62401				0.31066	0.58492				0.30072	0.63937
		0.44882	0.762				0.44813	0.79376				0.31253	0.62353				0.31087	0.58773				0.3009	0.63832
		0.44915	0.76202				0.44843	0.79331				0.31269	0.62448				0.31107	0.58732				0.30107	0.63867
		0.44939	0.76286				0.4487	0.79335				0.31286	0.62397				0.31124	0.58562				0.30124	0.63746
		0.44967	0.76298				0.44897	0.7932				0.31311	0.62279				0.31141	0.58396				0.30145	0.63784
		0.44991	0.7621				0.44929	0.79152				0.31332	0.62383				0.31161	0.58523				0.30164	0.64033
		0.45018	0.76168				0.44957	0.79135				0.31357	0.62526				0.31177	0.58173				0.30178	0.63899
		0.45043	0.76133				0.44988	0.79244				0.31379	0.62461				0.31197	0.57909				0.30202	0.63892
		0.45081	0.76044				0.45014	0.7914				0.31399	0.62357				0.31219	0.57613				0.30225	0.63896
		0.45109	0.75958				0.45039	0.79107				0.31418	0.62239				0.31235	0.57404				0.30241	0.63789
		0.45135	0.75917				0.45065	0.79101				0.31443	0.62353				0.31257	0.57492				0.30257	0.63863
		0.45161	0.75891				0.45094	0.79104				0.31461	0.62436				0.31279	0.56998				0.30279	0.63767
		0.45186	0.7604				0.45127	0.79133				0.31477	0.62605				0.31302	0.56789				0.30295	0.63499
		0.45223	0.75909				0.45152	0.79171				0.315	0.62645				0.3132	0.56726				0.30318	0.6353
		0.45253	0.7592				0.45183	0.79091				0.31517	0.62687				0.31338	0.56539				0.30344	0.6374
		0.45284	0.75952				0.45209	0.79096				0.31529	0.62691				0.31356	0.56228				0.30366	0.63983
		0.45324	0.75761				0.45238	0.79098				0.31548	0.62823				0.31371	0.55924				0.30387	0.63548
		0.45351	0.75631				0.4527	0.78985				0.31574	0.63001				0.31391	0.55267				0.30404	0.63508
		0.45372	0.75486				0.45304	0.78984				0.31594	0.63103				0.31412	0.54989				0.30419	0.63636
		0.45397	0.75351				0.45341	0.78916				0.31614	0.63274				0.3143	0.54754				0.30437	0.63531
		0.45425	0.7521				0.45368	0.7887				0.31632	0.63096				0.31449	0.54688				0.30455	0.63523
		0.4545	0.75112				0.45393	0.78783				0.3165	0.62892				0.31471	0.5444				0.3047	0.63522
		0.4548	0.74943				0.45423	0.78845				0.31674	0.63138				0.31491	0.54136				0.30486	0.63375
		0.4551	0.74904				0.45453	0.7876				0.31693	0.6313				0.31508	0.53848				0.30503	0.63323
		0.45538	0.74921				0.45478	0.78666				0.31711	0.6297				0.31525	0.5311				0.30517	0.63235
		0.45561	0.74678				0.45505	0.78561				0.31727	0.62974				0.3154	0.52983				0.30532	0.63226
		0.45585	0.74663				0.45537	0.78552				0.31744	0.62857				0.31556	0.52107				0.30548	0.6307
		0.45612	0.74665				0.45563	0.78386				0.31765	0.62895				0.31574	0.5185				0.30566	0.62922
		0.45639	0.7461				0.45591	0.78395				0.3179	0.63013				0.31595	0.5138				0.30589	0.62857
		0.45667	0.74563				0.45622	0.78401				0.31807	0.63095				0.31622	0.51068				0.30611	0.62807
		0.45695	0.74362				0.45654	0.78361				0.31828	0.63135				0.31638	0.50665				0.30628	0.62729
		0.45727	0.74087				0.45673	0.78397				0.31849	0.63086				0.31655	0.50263				0.30644	0.62605
		0.45751	0.73891				0.45702	0.78445				0.31867	0.62811				0.31673	0.49578				0.30659	0.62503
		0.45776	0.73869				0.45727	0.78408				0.31885	0.62704				0.31689	0.494				0.30677	0.62525
		0.45802	0.73755				0.45753	0.78411				0.31905	0.62959				0.31708	0.48972				0.30698	0.62333
		0.4583	0.73641				0.45772	0.7835				0.31923	0.63161				0.3173	0.48552				0.30718	0.62334
		0.45855	0.73716				0.45801	0.78292				0.31943	0.63031				0.31754	0.48377				0.30735	0.62025
		0.4588	0.73614				0.4583	0.78271				0.31965	0.62847				0.31773	0.48088				0.30758	0.62099
		0.45912	0.73482				0.45854	0.78173				0.3198	0.62735				0.31792	0.47533				0.30775	0.61826
		0.45942	0.73313				0.45884	0.78161				0.32	0.62726				0.3181	0.46999				0.30789	0.61954
		0.45972	0.73092				0.45916	0.78029				0.32017	0.62617				0.31826	0.46696				0.30807	0.61739
		0.46004	0.72934				0.45942	0.78077				0.32035	0.62561				0.31841	0.46473				0.30827	0.61901
		0.46033	0.72798				0.45966	0.77986				0.32057	0.62492				0.31855	0.46717				0.3085	0.61846
		0.46059	0.72881				0.45991	0.77928				0.32073	0.62686				0.31875	0.46433				0.30867	0.61882
		0.46089	0.72819				0.46018	0.77891				0.32092	0.62608				0.31896	0.45804				0.30884	0.6175
		0.46112	0.72647				0.46048	0.77907				0.32119	0.62738				0.31913	0.45742				0.30903	0.61689
		0.46141	0.72689				0.46075	0.7787				0.32146	0.62857				0.31931	0.45379				0.30931	0.61595
		0.46167	0.72607				0.46096	0.77783				0.32165	0.62881				0.31943	0.45319				0.30954	0.61457
		0.46193	0.72549				0.46128	0.77512				0.32184	0.62707				0.3196	0.44898				0.30971	0.61474
		0.46218	0.7255				0.46156	0.77483				0.32199	0.62864				0.31982	0.44868				0.30987	0.61596
		0.46245	0.72517				0.46178	0.7731				0.32219	0.62967				0.31997	0.44655				0.31	0.61511
		0.46268	0.72509				0.46204	0.7715				0.32246	0.63261				0.32018	0.44725				0.31014	0.61416
		0.46293	0.72441				0.46224	0.77148				0.3226	0.63039				0.3204	0.44666				0.31037	0.61115
		0.46329	0.72609				0.46254	0.77115				0.32282	0.63083				0.32059	0.44647				0.31055	0.61222
		0.46361	0.72564				0.46272	0.76982				0.32299	0.62996				0.3208	0.44208				0.31073	0.60988
		0.46384	0.72428				0.46299	0.7698				0.32313	0.62902				0.32102	0.442				0.31088	0.61133
		0.46416	0.72412				0.46324	0.76823				0.3233	0.62863				0.32122	0.4412				0.31104	0.61148
		0.46444	0.72495				0.46356	0.76746				0.32345	0.6275				0.32143	0.44355				0.31118	0.60983
		0.46464	0.72403				0.4638	0.76653				0.32364	0.63174				0.32164	0.43846				0.31135	0.60616
		0.46489	0.72447				0.46413	0.76577				0.3239	0.62995				0.32183	0.4376				0.3115	0.60515
		0.46519	0.72397				0.46443	0.76387				0.32408	0.6315				0.32199	0.4354				0.31172	0.60466
		0.4655	0.72353				0.4647	0.76324				0.32435	0.63321				0.32215	0.43492				0.31191	0.60429
		0.46577	0.72349				0.46493	0.76315				0.32457	0.63642				0.32235	0.43635				0.31207	0.60311
		0.46609	0.72293				0.46523	0.76341				0.32473	0.64017				0.32253	0.43532				0.31224	0.60112
		0.4664	0.72214				0.46559	0.76208				0.32487	0.63851				0.32268	0.43425				0.31242	0.59835
		0.46669	0.72173				0.46585	0.7608				0.32505	0.63941				0.32284	0.43589				0.31259	0.599
		0.46691	0.71956				0.46602	0.75933				0.32519	0.63853				0.32305	0.43637				0.31277	0.59804
		0.46716	0.72029				0.46621	0.75968				0.32532	0.6399				0.32324	0.43896				0.31299	0.59696
		0.46739	0.7192				0.46647	0.75782				0.32549	0.63898				0.32342	0.44027				0.31316	0.59689
		0.46766	0.7178				0.46676	0.75674				0.32571	0.63828				0.32357	0.43892				0.31339	0.59799
		0.46796	0.71653				0.46701	0.75455				0.32589	0.63846				0.32375	0.43826				0.31356	0.59644
		0.46819	0.71492				0.46734	0.75326				0.32607	0.63901				0.32394	0.43716				0.31371	0.59591
		0.46844	0.71407				0.46758	0.7529				0.32623	0.63717				0.32411	0.43692				0.31389	0.59365
		0.46869	0.71375				0.46783	0.75008				0.32639	0.63634				0.32429	0.43618				0.31408	0.59205
		0.46891	0.71214				0.46806	0.74929				0.32657	0.63618				0.32447	0.43548				0.31423	0.59326
		0.4692	0.71096				0.46828	0.74913				0.32676	0.63697				0.32466	0.4371				0.31442	0.5934
		0.46945	0.71051				0.46858	0.74801				0.32694	0.63801				0.32481	0.43549				0.31458	0.59118
		0.46965	0.7086				0.46883	0.74666				0.32712	0.63695				0.32497	0.43484				0.31475	0.59045
		0.46985	0.70715				0.46912	0.7458				0.3273	0.63456				0.32513	0.43307				0.31497	0.58905
		0.4701	0.70545				0.46939	0.7425				0.32748	0.63663				0.32534	0.4317				0.31515	0.59158
		0.47039	0.70464				0.46962	0.74153				0.32773	0.63476				0.32554	0.43138				0.31531	0.58853
		0.47071	0.70377				0.46986	0.73934				0.3279	0.63553				0.32572	0.43126				0.31551	0.58855
		0.47099	0.70136				0.4701	0.73961				0.32806	0.63489				0.32589	0.42912				0.31569	0.58553
		0.47131	0.70032				0.47034	0.73889				0.32823	0.63469				0.32611	0.42787				0.31587	0.58468
		0.47159	0.70009				0.47061	0.73781				0.32842	0.63552				0.32631	0.42874				0.31608	0.58518
		0.47184	0.69956				0.47085	0.73643				0.32859	0.63509				0.32649	0.42998				0.3163	0.58266
		0.47206	0.69804				0.47113	0.73568				0.3288	0.63426				0.32666	0.43234				0.31645	0.58083
		0.47228	0.69664				0.47136	0.73397				0.32903	0.63414				0.32686	0.43188				0.31659	0.57944
		0.47255	0.69494				0.47165	0.73284				0.32919	0.63235				0.32708	0.43411				0.31675	0.5787
		0.47281	0.6944				0.47194	0.73123				0.32933	0.6326				0.32728	0.43568				0.31696	0.57882
		0.47309	0.69485				0.47224	0.7304				0.32951	0.63226				0.32746	0.43657				0.31714	0.57859
		0.4733	0.6941				0.47249	0.7284				0.32967	0.63518				0.32762	0.43785				0.31728	0.57738
		0.47356	0.69376				0.47278	0.72666				0.32983	0.63251				0.32779	0.44046				0.31747	0.5783
		0.47381	0.69269				0.473	0.72563				0.33004	0.63186				0.32795	0.44126				0.31762	0.57847
		0.47405	0.69207				0.47322	0.72473				0.33019	0.63145				0.32813	0.44465				0.31779	0.57715
		0.47431	0.69146				0.47344	0.72458				0.33032	0.63032				0.32829	0.44411				0.31803	0.57566
		0.47453	0.69067				0.47369	0.72477				0.33052	0.63257				0.32846	0.44692				0.31822	0.57599
		0.4748	0.68913				0.47398	0.72361				0.33067	0.6334				0.32863	0.44448				0.31837	0.57316
		0.4751	0.68968				0.47423	0.7212				0.33085	0.63418				0.32879	0.44225				0.31854	0.57197
		0.4754	0.68978				0.47447	0.71929				0.33105	0.6302				0.32896	0.44643				0.3187	0.5711
		0.47563	0.68792				0.47477	0.7197				0.3312	0.62663				0.32914	0.44672				0.31885	0.57192
		0.47579	0.68576				0.47505	0.7177				0.33134	0.62507				0.32936	0.44545				0.31901	0.57125
		0.47604	0.68587				0.47533	0.71581				0.33148	0.62526				0.32957	0.44312				0.3192	0.57275
		0.4763	0.68616				0.47558	0.71485				0.33167	0.62363				0.32973	0.4426				0.31939	0.57186
		0.47658	0.68493				0.47583	0.71331				0.33178	0.6202				0.32992	0.44353				0.31956	0.57184
		0.47682	0.68342				0.47605	0.71152				0.33192	0.61796				0.33012	0.44303				0.31973	0.57245
		0.47707	0.68164				0.4763	0.71199				0.33213	0.61472				0.33027	0.43878				0.31994	0.57283
		0.47733	0.68076				0.47659	0.71191				0.33234	0.61297				0.33051	0.43846				0.32013	0.57248
		0.47756	0.67993				0.47689	0.71168				0.33248	0.61056				0.33068	0.43871				0.3203	0.57224
		0.47778	0.67845				0.47712	0.71133				0.33267	0.61025				0.33084	0.43858				0.32044	0.56909
		0.47801	0.6795				0.47731	0.70998				0.33291	0.60843				0.331	0.43822				0.32059	0.56922
		0.47834	0.67777				0.4776	0.70893				0.33308	0.60681				0.33115	0.43763				0.32072	0.56741
		0.4786	0.6757				0.47783	0.70835				0.33328	0.60615				0.33135	0.43873				0.32088	0.56568
		0.47882	0.67239				0.47805	0.70746				0.33343	0.60469				0.33155	0.43803				0.32101	0.56741
		0.47904	0.6724				0.47826	0.70674				0.33362	0.60365				0.33171	0.43919				0.32118	0.56621
		0.47928	0.66945				0.47854	0.70555				0.33383	0.6008				0.33189	0.43748				0.32135	0.56416
		0.47954	0.66723				0.47878	0.70475				0.334	0.59726				0.33205	0.436				0.32152	0.56014
		0.47975	0.66606				0.47899	0.70363				0.3342	0.59538				0.33221	0.43671				0.32168	0.56091
		0.47997	0.66385				0.47922	0.70364				0.33436	0.59358				0.33239	0.43489				0.32183	0.56006
		0.4802	0.66494				0.47958	0.70214				0.33452	0.59071				0.33258	0.43529				0.32201	0.55957
		0.48044	0.66258				0.47985	0.70235				0.33466	0.58645				0.33276	0.432				0.32217	0.56002
		0.48075	0.66134				0.48008	0.70198				0.33484	0.58352				0.33298	0.42742				0.32235	0.5556
		0.48108	0.65966				0.48046	0.70227				0.33498	0.58287				0.33315	0.4249				0.32256	0.55415
		0.48129	0.65923				0.48076	0.7002				0.33517	0.57933				0.33333	0.41905				0.32276	0.55337
		0.48158	0.65748				0.48098	0.70062				0.33537	0.57677				0.33349	0.41369				0.32294	0.55289
		0.4818	0.65652				0.4812	0.70081				0.33555	0.57554				0.33366	0.41454				0.32311	0.55184
		0.48203	0.65799				0.48144	0.70142				0.33575	0.57257				0.33383	0.41002				0.32326	0.54896
		0.48229	0.65587				0.48174	0.70141				0.33593	0.57036				0.33403	0.41096				0.32341	0.54788
		0.48252	0.65299				0.48194	0.70166				0.33606	0.56785				0.33422	0.4099				0.32361	0.5465
		0.48273	0.65185				0.4822	0.70123				0.33619	0.56522				0.33439	0.4084				0.32382	0.54872
		0.48297	0.65055				0.48245	0.70255				0.33638	0.56394				0.33455	0.40568				0.32397	0.54877
		0.48326	0.6508				0.48267	0.70367				0.33653	0.5663				0.3347	0.40552				0.32407	0.54753
		0.48354	0.64991				0.48292	0.70268				0.3367	0.56243				0.33486	0.40507				0.32423	0.54728
		0.48374	0.64982				0.48321	0.70203				0.33689	0.56052				0.335	0.4066				0.32438	0.54872
		0.48401	0.64739				0.48346	0.70181				0.33706	0.56167				0.33514	0.40322				0.32454	0.55031
		0.48432	0.64746				0.48365	0.70134				0.3372	0.55822				0.33531	0.40208				0.32467	0.55025
		0.48453	0.64674				0.48385	0.70063				0.33742	0.5554				0.33544	0.4022				0.3248	0.54834
		0.48479	0.64423				0.48409	0.70092				0.33761	0.55624				0.33562	0.40117				0.32496	0.54783
		0.48501	0.64481				0.48438	0.69904				0.3377	0.55678				0.33581	0.39733				0.3251	0.54726
		0.48525	0.64385				0.48464	0.69781				0.33784	0.55536				0.33602	0.39614				0.32524	0.54634
		0.48549	0.64466				0.48488	0.69718				0.33806	0.55372				0.3362	0.39758				0.32541	0.54443
		0.48573	0.64458				0.48507	0.69531				0.3382	0.5524				0.33639	0.39972				0.32555	0.54302
		0.48597	0.64489				0.48526	0.69482				0.33838	0.55519				0.33655	0.3978				0.3257	0.54
		0.48622	0.64535				0.48549	0.69516				0.33856	0.55743				0.33669	0.39159				0.32588	0.53893
		0.48648	0.644				0.48574	0.69352				0.33871	0.5525				0.33685	0.39035				0.32605	0.53725
		0.48676	0.64464				0.48599	0.69264				0.33886	0.55199				0.33701	0.39122				0.32622	0.53659
		0.48705	0.64589				0.48623	0.69264				0.33904	0.55055				0.3372	0.38944				0.32641	0.5355
		0.48727	0.64529				0.48647	0.69127				0.33921	0.55113				0.33735	0.38765				0.32657	0.53591
		0.48752	0.64581				0.48667	0.69031				0.33943	0.55074				0.33755	0.38346				0.32673	0.53539
		0.48775	0.646				0.48692	0.69086				0.33963	0.5506				0.33771	0.383				0.32691	0.53424
		0.48796	0.64702				0.48713	0.68991				0.33976	0.55254				0.33786	0.38025				0.32706	0.53027
		0.48823	0.64523				0.48736	0.69011				0.33995	0.55346				0.33805	0.38021				0.3272	0.52903
		0.48846	0.64464				0.48763	0.68916				0.34016	0.5538				0.33823	0.3772				0.32734	0.52525
		0.48869	0.64536				0.48793	0.68898				0.34032	0.55507				0.33842	0.37405				0.32749	0.52607
		0.48888	0.64229				0.48819	0.68732				0.34049	0.55289				0.33857	0.37218				0.32766	0.52317
		0.4891	0.64317				0.48839	0.68761				0.34068	0.55262				0.33869	0.37042				0.32782	0.52391
		0.48937	0.643				0.48865	0.68638				0.34081	0.55276				0.33881	0.3679				0.32797	0.52226
		0.4896	0.64109				0.48891	0.68635				0.34098	0.5529				0.33896	0.36884				0.32814	0.51862
		0.48983	0.63935				0.48914	0.6869				0.34116	0.55269				0.33912	0.36373				0.32828	0.51696
		0.4901	0.64071				0.48933	0.68681				0.34129	0.55078				0.33923	0.36211				0.32844	0.51576
		0.49037	0.63851				0.4896	0.6866				0.34142	0.55217				0.33941	0.36133				0.3286	0.51471
		0.49063	0.63727				0.48991	0.68641				0.3416	0.55063				0.33955	0.35969				0.3288	0.51295
		0.49083	0.63592				0.49014	0.6871				0.34179	0.55027				0.33974	0.35678				0.32899	0.51286
		0.49108	0.63458				0.49042	0.6861				0.34194	0.5501				0.33989	0.35111				0.32917	0.5125
		0.49137	0.63508				0.4907	0.68519				0.34211	0.54615				0.34003	0.34804				0.32932	0.51479
		0.49162	0.63551				0.49093	0.68497				0.34227	0.54659				0.3402	0.34811				0.32949	0.51384
		0.49183	0.63323				0.49109	0.68307				0.34249	0.54403				0.34039	0.34557				0.32966	0.51015
		0.49205	0.63232				0.49127	0.68136				0.34266	0.54515				0.3406	0.3407				0.32982	0.5102
		0.49229	0.63058				0.49149	0.67983				0.34281	0.54628				0.34075	0.33618				0.32999	0.51189
		0.49251	0.63014				0.49166	0.67838				0.34295	0.54495				0.34089	0.33487				0.33015	0.51303
		0.49272	0.62815				0.49186	0.67501				0.34313	0.54565				0.34105	0.33396				0.3303	0.51195
		0.49294	0.62644				0.4921	0.67525				0.34332	0.54303				0.3412	0.32925				0.33044	0.51156
		0.49321	0.62462				0.49231	0.67419				0.34352	0.54243				0.34139	0.32432				0.33058	0.50991
		0.49345	0.62324				0.49262	0.67518				0.34376	0.54467				0.34157	0.32052				0.33073	0.50942
		0.49372	0.62177				0.4929	0.6736				0.34396	0.54426				0.34174	0.31902				0.33087	0.50795
		0.49398	0.61996				0.49313	0.67267				0.34408	0.54749				0.34188	0.31797				0.33103	0.50775
		0.49422	0.61909				0.49336	0.67112				0.34417	0.54784				0.34206	0.31418				0.33119	0.5042
		0.49452	0.61589				0.4936	0.66876				0.34432	0.5462				0.34225	0.31544				0.33135	0.50212
		0.49481	0.6164				0.49381	0.66692				0.34446	0.54333				0.34239	0.31423				0.3315	0.49967
		0.49499	0.61482				0.49405	0.66601				0.34466	0.54364				0.34256	0.31182				0.33163	0.50071
		0.49533	0.61466				0.49423	0.6651				0.34485	0.54105				0.34273	0.31033				0.33178	0.49815
		0.49559	0.61263				0.49446	0.66379				0.34498	0.54012				0.34285	0.30736				0.33197	0.49639
		0.49584	0.61203				0.49468	0.66476				0.34509	0.53679				0.34297	0.30733				0.33213	0.49476
		0.49604	0.61073				0.49489	0.6625				0.34529	0.53612				0.3431	0.30779				0.33228	0.49343
		0.49622	0.60866				0.4952	0.65905				0.34543	0.53462				0.34326	0.30574				0.33243	0.49323
		0.49643	0.60821				0.49541	0.65554				0.34555	0.53261				0.34347	0.30313				0.33259	0.49151
		0.49665	0.60695				0.49569	0.65379				0.34573	0.53247				0.34365	0.30192				0.33274	0.49062
		0.49686	0.60597				0.49591	0.65311				0.34591	0.53005				0.34384	0.30241				0.33289	0.49217
		0.49713	0.60558				0.49611	0.65187				0.3461	0.52967				0.34401	0.30721				0.33308	0.49002
		0.49736	0.60378				0.49628	0.64875				0.34627	0.53238				0.34412	0.30929				0.33325	0.49035
		0.4976	0.60185				0.49653	0.64657				0.34644	0.53029				0.34429	0.30807				0.33338	0.48798
		0.49781	0.59861				0.49677	0.64344				0.34666	0.52869				0.34444	0.30665				0.33356	0.48703
		0.49805	0.59764				0.49698	0.64157				0.34691	0.52533				0.34463	0.30434				0.33371	0.48835
		0.49829	0.59619				0.49724	0.64149				0.34704	0.52521				0.34482	0.30101				0.33381	0.48837
		0.49852	0.59486				0.49747	0.64059				0.34716	0.52424				0.34498	0.30303				0.33392	0.49059
		0.49873	0.59288				0.49769	0.63897				0.34731	0.52542				0.34512	0.30242				0.33408	0.49181
		0.49897	0.58978				0.49794	0.63669				0.34749	0.52186				0.34527	0.30277				0.33423	0.49134
		0.49915	0.58755				0.49817	0.63426				0.34768	0.51881				0.34541	0.30089				0.33437	0.49139
		0.49933	0.58515				0.49846	0.63346				0.3479	0.514				0.34559	0.30344				0.33457	0.49295
		0.49955	0.58131				0.49868	0.63321				0.34807	0.50943				0.34574	0.30409				0.33475	0.49336
		0.49978	0.5798				0.49893	0.63257				0.34822	0.50738				0.34591	0.29976				0.33489	0.49461
		0.49995	0.57639				0.49919	0.62972				0.34839	0.50675				0.34604	0.29522				0.33508	0.4947
		0.50017	0.57507				0.49937	0.62846				0.34852	0.50362				0.34618	0.29713				0.33529	0.4944
		0.5004	0.5727				0.4996	0.62749				0.34865	0.49833				0.34635	0.29565				0.33545	0.49266
		0.50064	0.56933				0.49982	0.6233				0.34881	0.49379				0.3465	0.29321				0.33561	0.49169
		0.5009	0.56663				0.50005	0.62232				0.34896	0.49663				0.34669	0.28719				0.33577	0.49338
		0.50113	0.56381				0.50023	0.62182				0.34909	0.49624				0.34685	0.28473				0.33593	0.49037
		0.50136	0.5617				0.50052	0.61934				0.34927	0.49776				0.34698	0.28033				0.3361	0.48723
		0.50161	0.56037				0.50074	0.61662				0.34944	0.49508				0.3471	0.27759				0.3363	0.48697
		0.50181	0.55847				0.50095	0.61375				0.34957	0.49609				0.34731	0.27713				0.33649	0.48606
		0.50206	0.55719				0.50127	0.61228				0.3497	0.49311				0.34749	0.27436				0.33661	0.4875
		0.50233	0.55304				0.50154	0.61165				0.34993	0.4901				0.34766	0.27208				0.33673	0.48723
		0.50257	0.55061				0.5018	0.61201				0.35009	0.48662				0.34782	0.27032				0.33686	0.48611
		0.5028	0.54764				0.50199	0.61196				0.35023	0.48524				0.34797	0.26739				0.337	0.48715
		0.50303	0.54712				0.50218	0.61052				0.35039	0.48389				0.34811	0.26772				0.33717	0.48493
		0.50328	0.54491				0.50239	0.60727				0.35056	0.48108				0.34823	0.26167				0.33731	0.48495
		0.50347	0.54239				0.50259	0.60507				0.35075	0.48066				0.3484	0.2598				0.33744	0.48681
		0.50365	0.53977				0.50285	0.60377				0.35094	0.4786				0.34859	0.25675				0.33758	0.48641
		0.50387	0.53692				0.50306	0.60221				0.35113	0.47729				0.34873	0.25529				0.33771	0.48831
		0.50405	0.53608				0.5033	0.59964				0.35125	0.47416				0.34888	0.25666				0.33784	0.4889
		0.50426	0.53289				0.50349	0.59784				0.35137	0.47167				0.34902	0.25429				0.33798	0.48916
		0.50449	0.53152				0.50369	0.5958				0.35152	0.46852				0.34919	0.25343				0.33814	0.4893
		0.5047	0.53003				0.50397	0.59376				0.35162	0.46821				0.34935	0.25507				0.3383	0.48995
		0.50496	0.52765				0.50419	0.59206				0.35174	0.46433				0.34951	0.25441				0.33845	0.49115
		0.50517	0.52508				0.50441	0.59215				0.3519	0.4628				0.34967	0.2553				0.33867	0.49081
		0.50538	0.5239				0.50456	0.58888				0.35205	0.46001				0.34983	0.25855				0.33883	0.49129
		0.50559	0.52038				0.50474	0.58824				0.35219	0.45498				0.35	0.25553				0.33902	0.49053
		0.50581	0.51611				0.505	0.58875				0.3524	0.4558				0.35017	0.25956				0.33915	0.4925
		0.50603	0.51398				0.50522	0.58717				0.35258	0.45601				0.35036	0.25918				0.33929	0.49576
		0.50631	0.51262				0.50548	0.58734				0.35275	0.45779				0.35054	0.26038				0.33943	0.49994
		0.50656	0.51147				0.50572	0.5848				0.35294	0.45794				0.35067	0.25926				0.33956	0.49676
		0.5068	0.5084				0.50595	0.5831				0.3531	0.45773				0.35082	0.25932				0.3397	0.49699
		0.50706	0.50545				0.50621	0.57812				0.35326	0.45397				0.35097	0.25993				0.33983	0.49553
		0.5073	0.50373				0.50645	0.57422				0.35341	0.45546				0.35113	0.25803				0.34001	0.49657
		0.50749	0.50236				0.50667	0.57339				0.35356	0.45788				0.35129	0.25696				0.34019	0.49314
		0.50769	0.50136				0.50693	0.57073				0.35366	0.45814				0.35143	0.25403				0.34036	0.48703
		0.50788	0.49896				0.50718	0.56914				0.35378	0.45815				0.35161	0.25209				0.34054	0.48674
		0.50809	0.49816				0.50746	0.56853				0.3539	0.46188				0.35177	0.25253				0.34069	0.49004
		0.50835	0.49542				0.5077	0.56522				0.35409	0.46069				0.35191	0.25031				0.34083	0.48696
		0.50857	0.4925				0.50793	0.56283				0.35422	0.45982				0.35206	0.25192				0.34097	0.48379
		0.50881	0.49366				0.50817	0.56233				0.35435	0.45845				0.3522	0.24954				0.34115	0.48234
		0.50904	0.48864				0.50834	0.56135				0.35452	0.45906				0.35232	0.24862				0.34129	0.48366
		0.50927	0.48686				0.5085	0.56351				0.35469	0.45862				0.35247	0.24862				0.34147	0.48283
		0.5095	0.4859				0.50872	0.56163				0.35482	0.45597				0.35261	0.24845				0.34162	0.48329
		0.50976	0.48392				0.50899	0.5596				0.35498	0.45139				0.35279	0.25013				0.34175	0.48438
		0.50995	0.48109				0.50919	0.55902				0.35512	0.45619				0.35294	0.25021				0.34191	0.4833
		0.51013	0.47852				0.5094	0.55904				0.35522	0.45839				0.35313	0.24847				0.34207	0.48137
		0.51034	0.47642				0.50962	0.55586				0.35535	0.45878				0.35331	0.24632				0.34221	0.47889
		0.51053	0.47673				0.50984	0.55435				0.35552	0.45709				0.35348	0.24755				0.34236	0.47518
		0.51076	0.47383				0.51006	0.55234				0.35569	0.4556				0.3536	0.24951				0.34254	0.4753
		0.51098	0.47292				0.51029	0.55323				0.35592	0.45814				0.35375	0.2504				0.34271	0.4729
		0.51118	0.47099				0.51046	0.55268				0.35609	0.4535				0.3539	0.2524				0.34285	0.47117
		0.51145	0.47066				0.51067	0.55036				0.35623	0.44931				0.35407	0.25028				0.34298	0.47065
		0.5117	0.46945				0.51088	0.54758				0.35637	0.44948				0.35421	0.24777				0.34311	0.47136
		0.51191	0.46658				0.51106	0.54658				0.35652	0.44955				0.35442	0.2484				0.34324	0.46919
		0.51213	0.46561				0.51129	0.54622				0.35664	0.44836				0.35461	0.24684				0.34339	0.47103
		0.51231	0.46181				0.51147	0.54436				0.35678	0.44715				0.35473	0.25024				0.34352	0.46845
		0.51253	0.46058				0.51173	0.54187				0.35696	0.4457				0.35487	0.25273				0.34366	0.46821
		0.51273	0.46162				0.51205	0.54192				0.3571	0.44381				0.35501	0.24834				0.34382	0.46703
		0.51292	0.46022				0.51227	0.54102				0.35722	0.442				0.3552	0.24585				0.34396	0.46704
		0.51313	0.45821				0.51249	0.53765				0.35738	0.44131				0.35534	0.24542				0.3441	0.46481
		0.51336	0.45657				0.51269	0.53543				0.35752	0.4384				0.35549	0.24494				0.34427	0.46528
		0.51355	0.45526				0.51294	0.53189				0.35764	0.43826				0.35564	0.24281				0.34443	0.46566
		0.51378	0.45296				0.51315	0.52974				0.35782	0.4371				0.35578	0.23958				0.34456	0.4639
		0.51402	0.45131				0.51334	0.52567				0.35797	0.4351				0.35596	0.24056				0.34469	0.46201
		0.51423	0.44826				0.51355	0.52068				0.35815	0.43469				0.35613	0.24125				0.34485	0.46194
		0.51445	0.44632				0.51378	0.51804				0.3583	0.43572				0.35627	0.23565				0.34498	0.46265
		0.51468	0.44346				0.51397	0.51605				0.35847	0.43513				0.35638	0.23557				0.34511	0.46231
		0.51489	0.44285				0.51413	0.51555				0.35863	0.43624				0.35653	0.23827				0.34526	0.46292
		0.5151	0.44238				0.51434	0.5145				0.35877	0.43363				0.35669	0.23719				0.34543	0.46148
		0.51534	0.43844				0.51455	0.51301				0.35898	0.43395				0.35687	0.23598				0.3456	0.45932
		0.51559	0.43564				0.5148	0.51319				0.35911	0.43186				0.35702	0.23198				0.34573	0.4566
		0.5158	0.43422				0.51504	0.50954				0.35923	0.43408				0.35717	0.23238				0.34584	0.45423
		0.51601	0.43458				0.51526	0.50482				0.35937	0.43416				0.35734	0.23612				0.34596	0.45311
		0.5162	0.43297				0.51551	0.49984				0.35952	0.43342				0.35748	0.23788				0.34608	0.45016
		0.51644	0.43182				0.5158	0.49748				0.35964	0.43167				0.35762	0.23815				0.34621	0.44894
		0.51669	0.4303				0.51601	0.49597				0.35978	0.42477				0.35776	0.23787				0.34635	0.4457
		0.51691	0.42661				0.51618	0.49247				0.35994	0.41887				0.3579	0.23841				0.34647	0.44431
		0.51713	0.4252				0.51639	0.4901				0.36008	0.41726				0.35804	0.23487				0.34662	0.4431
		0.51736	0.42308				0.51658	0.48559				0.36022	0.41684				0.35818	0.23405				0.34673	0.44332
		0.51762	0.4215				0.51679	0.48068				0.3604	0.41343				0.35833	0.23257				0.34687	0.43979
		0.51784	0.41885				0.51702	0.47823				0.36057	0.41048				0.35848	0.23446				0.34699	0.43838
		0.51806	0.41707				0.51723	0.47606				0.36072	0.41008				0.35865	0.23572				0.34712	0.44014
		0.51821	0.41725				0.51743	0.47141				0.36088	0.40999				0.35883	0.23354				0.34726	0.43825
		0.51845	0.41388				0.51761	0.46844				0.36102	0.40854				0.35901	0.23257				0.34748	0.43861
		0.51872	0.413				0.5178	0.4681				0.36114	0.40911				0.35916	0.233				0.34768	0.43703
		0.51898	0.41134				0.51798	0.46608				0.36129	0.41027				0.35932	0.23388				0.34787	0.43829
		0.51922	0.40802				0.51813	0.46508				0.36141	0.40782				0.35947	0.23325				0.348	0.43957
		0.51942	0.40574				0.51838	0.46249				0.36151	0.4082				0.35959	0.23101				0.34814	0.4379
		0.51961	0.4063				0.51858	0.46012				0.36163	0.40549				0.35972	0.22916				0.34825	0.4373
		0.51984	0.40434				0.51879	0.45995				0.3618	0.39996				0.35985	0.22605				0.34838	0.4337
		0.52001	0.4026				0.51898	0.46016				0.36198	0.39941				0.36004	0.22557				0.34854	0.43664
		0.52022	0.39858				0.51916	0.45878				0.36216	0.39669				0.3602	0.22461				0.34872	0.43718
		0.52043	0.39767				0.51938	0.45855				0.36232	0.39727				0.36036	0.2235				0.34884	0.4378
		0.52062	0.39502				0.51954	0.45707				0.3625	0.39639				0.3605	0.22401				0.34898	0.43637
		0.52085	0.39116				0.51978	0.45308				0.36262	0.39513				0.36063	0.21955				0.34909	0.43331
		0.52109	0.38897				0.52	0.45256				0.36274	0.38787				0.36075	0.21576				0.3492	0.43317
		0.52127	0.38698				0.5202	0.45085				0.36292	0.38791				0.36087	0.21366				0.34933	0.43311
		0.52146	0.38471				0.52039	0.44966				0.36302	0.38536				0.36102	0.21064				0.34944	0.43324
		0.52168	0.38372				0.52062	0.44517				0.36318	0.38763				0.36116	0.20732				0.34956	0.43293
		0.52194	0.3827				0.52081	0.4428				0.36333	0.38906				0.36128	0.20202				0.34973	0.43061
		0.52213	0.38063				0.521	0.44048				0.36346	0.38625				0.36142	0.19817				0.34989	0.43033
		0.52231	0.38214				0.5212	0.43727				0.3636	0.38474				0.36155	0.19976				0.35001	0.42936
		0.52249	0.38056				0.52142	0.43343				0.36376	0.3864				0.36169	0.1947				0.35016	0.42803
		0.52274	0.37768				0.52164	0.43139				0.36394	0.38878				0.36181	0.19279				0.35032	0.42865
		0.52296	0.37622				0.52192	0.43024				0.36405	0.39012				0.36196	0.19008				0.35044	0.42752
		0.52319	0.3745				0.52214	0.42836				0.36417	0.38725				0.36209	0.19079				0.3506	0.42724
		0.52343	0.37503				0.5224	0.42687				0.3643	0.38418				0.36222	0.18769				0.35075	0.4285
		0.52363	0.37725				0.52261	0.42629				0.36449	0.38152				0.36236	0.18783				0.35087	0.42646
		0.52387	0.37351				0.52285	0.4257				0.36469	0.38098				0.36253	0.18998				0.35101	0.42828
		0.52407	0.37272				0.52307	0.42232				0.36486	0.37694				0.36267	0.18709				0.35117	0.42778
		0.52425	0.37276				0.52329	0.41924				0.36506	0.37866				0.3628	0.18731				0.3513	0.42714
		0.52439	0.37298				0.52351	0.41387				0.36521	0.37951				0.36296	0.18836				0.35142	0.42724
		0.52458	0.37413				0.52376	0.40992				0.36536	0.37985				0.3631	0.18571				0.35155	0.4286
		0.52481	0.3741				0.52398	0.40679				0.36549	0.37828				0.36327	0.18616				0.35167	0.42964
		0.525	0.37128				0.52415	0.40309				0.36559	0.37685				0.36344	0.1846				0.35181	0.43111
		0.5252	0.36723				0.52436	0.40179				0.36573	0.37498				0.36359	0.1857				0.35193	0.43148
		0.5254	0.36784				0.52457	0.40412				0.36589	0.37151				0.36374	0.186				0.3521	0.43245
		0.52564	0.36451				0.52476	0.40255				0.36604	0.37258				0.36388	0.18466				0.35221	0.43523
		0.52589	0.3621				0.525	0.40137				0.36614	0.37113				0.36401	0.18382				0.35235	0.43338
		0.52608	0.36015				0.52519	0.40016				0.3663	0.3707				0.36412	0.18163				0.35245	0.43498
		0.52628	0.35669				0.5254	0.39876				0.36647	0.37094				0.36423	0.18111				0.35261	0.43292
		0.52656	0.35634				0.52556	0.39699				0.3666	0.37078				0.36439	0.18053				0.35277	0.43223
		0.52679	0.3528				0.52575	0.3937				0.3667	0.36955				0.36453	0.17682				0.35292	0.43475
		0.527	0.35161				0.52592	0.39048				0.36683	0.36882				0.36467	0.17856				0.3531	0.43223
		0.52724	0.35023				0.52617	0.38702				0.36697	0.36726				0.36479	0.18041				0.35326	0.43469
		0.52742	0.34877				0.52639	0.38605				0.36713	0.36689				0.36494	0.18148				0.35341	0.43278
		0.5276	0.34645				0.52657	0.38145				0.3673	0.36917				0.36506	0.17975				0.35355	0.43307
		0.52781	0.34423				0.52679	0.37774				0.36744	0.36936				0.36521	0.17667				0.35372	0.43262
		0.52796	0.34205				0.52702	0.37655				0.36763	0.3681				0.36534	0.17772				0.35387	0.4298
		0.52812	0.33926				0.52721	0.3719				0.3678	0.36607				0.36546	0.17621				0.35401	0.42654
		0.52835	0.33731				0.52744	0.37199				0.36793	0.36441				0.36561	0.17972				0.35411	0.42672
		0.5285	0.33456				0.52762	0.36924				0.36806	0.36174				0.36579	0.17983				0.35423	0.42687
		0.52869	0.33182				0.52777	0.36986				0.36821	0.36154				0.36597	0.1772				0.35437	0.43048
		0.52891	0.33166				0.52796	0.36883				0.36837	0.35906				0.3661	0.17791				0.35451	0.428
		0.52911	0.32747				0.52814	0.36603				0.36848	0.35389				0.36627	0.17761				0.35464	0.42794
		0.52929	0.32427				0.52833	0.36505				0.3686	0.34902				0.36646	0.18066				0.35477	0.42885
		0.52949	0.32074				0.5285	0.36007				0.36876	0.35243				0.36662	0.18459				0.35489	0.42942
		0.52973	0.31462				0.52869	0.35948				0.36892	0.35003				0.36673	0.1833				0.35499	0.42548
		0.52997	0.31208				0.52894	0.35678				0.36907	0.34821				0.36685	0.18483				0.35511	0.42428
		0.53016	0.3107				0.52914	0.3583				0.36919	0.34447				0.36699	0.18378				0.35527	0.42343
		0.53036	0.30668				0.52937	0.35624				0.36934	0.34443				0.36711	0.18478				0.35542	0.42216
		0.53054	0.30419				0.52958	0.35479				0.36947	0.34416				0.36726	0.18709				0.35553	0.42135
		0.53076	0.30368				0.52979	0.34903				0.36963	0.34189				0.36741	0.18544				0.35564	0.41973
		0.53101	0.30152				0.53008	0.34977				0.36975	0.33846				0.36757	0.18583				0.35581	0.41857
		0.53118	0.2997				0.5303	0.34584				0.36988	0.34044				0.36768	0.18514				0.35596	0.4173
		0.53135	0.29803				0.53051	0.34237				0.37	0.3356				0.36779	0.18546				0.35612	0.41661
		0.53153	0.29691				0.53071	0.33746				0.37014	0.33196				0.3679	0.18841				0.35626	0.4173
		0.53171	0.29399				0.53092	0.33393				0.37028	0.33076				0.36802	0.19029				0.3564	0.42151
		0.53195	0.28939				0.53116	0.33097				0.37045	0.32943				0.36816	0.18883				0.35655	0.42128
		0.53222	0.28932				0.53136	0.32941				0.37063	0.3307				0.3683	0.19013				0.35668	0.42084
		0.53243	0.28724				0.53157	0.32264				0.37079	0.32587				0.36846	0.1872				0.35682	0.42293
		0.53266	0.28339				0.53174	0.31771				0.37092	0.32523				0.36862	0.18546				0.35698	0.42484
		0.53286	0.27852				0.53191	0.31243				0.3711	0.32781				0.36878	0.18694				0.35712	0.42458
		0.53302	0.27681				0.53215	0.3087				0.37127	0.32363				0.3689	0.19023				0.35726	0.42433
		0.53319	0.27305				0.53234	0.30291				0.37139	0.32093				0.36907	0.18873				0.35741	0.42313
		0.53337	0.27006				0.53247	0.2982				0.37154	0.32023				0.36922	0.18961				0.35753	0.4211
		0.53355	0.26819				0.53266	0.2944				0.37175	0.31749				0.36937	0.18746				0.35763	0.42111
		0.53378	0.26444				0.53289	0.29383				0.37189	0.31616				0.36951	0.18625				0.35775	0.41895
		0.53398	0.26053				0.53311	0.28762				0.37201	0.31649				0.36963	0.18649				0.35788	0.41984
		0.53423	0.25686				0.53334	0.28178				0.37214	0.31741				0.36971	0.18702				0.358	0.42151
		0.53438	0.25353				0.53353	0.27879				0.37226	0.31498				0.36985	0.18716				0.35811	0.42278
		0.5346	0.2509				0.53372	0.2748				0.3724	0.31436				0.37	0.18589				0.35827	0.42054
		0.53484	0.24566				0.53389	0.27257				0.37257	0.31034				0.37011	0.18498				0.35841	0.42041
		0.53506	0.24243				0.5341	0.26573				0.37272	0.30772				0.37025	0.18711				0.35854	0.42257
		0.53525	0.23775				0.53433	0.26276				0.37286	0.30384				0.3704	0.18775				0.35868	0.4239
		0.53543	0.23395				0.53456	0.25812				0.37297	0.30201				0.37055	0.18803				0.35882	0.42214
		0.53561	0.22763				0.53479	0.2528				0.37313	0.29775				0.3707	0.19041				0.35897	0.42267
		0.53583	0.2229				0.53501	0.25098				0.37328	0.29617				0.37081	0.19145				0.3591	0.42602
		0.53605	0.21927				0.53521	0.24724				0.37338	0.29372				0.37092	0.18919				0.35924	0.42502
		0.53623	0.21273				0.53541	0.24285				0.37356	0.29168				0.37107	0.19124				0.35944	0.42219
		0.53639	0.20872				0.53562	0.23836				0.37369	0.28979				0.37122	0.19006				0.35959	0.41975
		0.53656	0.20705				0.53579	0.23231				0.37383	0.28576				0.37134	0.19031				0.35971	0.41921
		0.53673	0.20187				0.53597	0.22876				0.37398	0.28401				0.3715	0.19048				0.35985	0.4173
		0.53695	0.19806				0.53615	0.22727				0.3741	0.28241				0.37163	0.18968				0.35999	0.41413
		0.53716	0.19448				0.5364	0.22239				0.37423	0.2795				0.37179	0.18767				0.36014	0.41251
		0.53735	0.19107				0.53663	0.21925				0.37435	0.27713				0.37195	0.18826				0.36026	0.41017
		0.53754	0.18651				0.53687	0.21514				0.37455	0.2781				0.37211	0.18843				0.36042	0.40786
		0.53774	0.185				0.53713	0.21264				0.37471	0.27992				0.37224	0.18862				0.36052	0.40768
		0.5379	0.18344				0.53738	0.2103				0.37483	0.27872				0.37242	0.18768				0.36064	0.40639
		0.53807	0.17818				0.5376	0.2082				0.37495	0.27981				0.37257	0.18937				0.36077	0.40548
		0.53829	0.17517				0.5378	0.20724				0.3751	0.28007				0.37276	0.19325				0.3609	0.4054
		0.53848	0.17194				0.53798	0.2031				0.37525	0.28271				0.37291	0.19336				0.36102	0.40528
		0.53867	0.16864				0.53817	0.19952				0.37538	0.28254				0.37303	0.19537				0.36117	0.403
		0.53888	0.16155				0.53839	0.19741				0.37552	0.28258				0.37317	0.19409				0.36133	0.40358
		0.53912	0.15962				0.5386	0.19431				0.37564	0.27957				0.3733	0.19209				0.36143	0.40531
		0.53932	0.15756				0.53877	0.18915				0.37575	0.27679				0.37342	0.19272				0.36158	0.40591
		0.53954	0.15454				0.53897	0.18838				0.37592	0.27441				0.37353	0.19152				0.36167	0.40261
		0.53973	0.1545				0.53914	0.18223				0.37605	0.27388				0.37365	0.19124				0.36176	0.40113
		0.53993	0.15248				0.53936	0.17961				0.37619	0.27382				0.37376	0.19325				0.36189	0.39937
		0.54011	0.14694				0.53954	0.17718				0.37634	0.27328				0.3739	0.18989				0.36205	0.39875
		0.54035	0.14506				0.53974	0.17437				0.37646	0.27636				0.37402	0.1874				0.36221	0.40265
		0.54056	0.14164				0.53995	0.17069				0.37657	0.27589				0.37416	0.18575				0.36239	0.39931
		0.54076	0.13787				0.54011	0.16593				0.37667	0.2755				0.37431	0.18636				0.36256	0.39929
		0.54096	0.13299				0.54029	0.16173				0.37678	0.27176				0.37444	0.18546				0.36271	0.39898
		0.54119	0.13083				0.54053	0.15798				0.3769	0.27212				0.37454	0.18455				0.36285	0.39949
		0.54142	0.13015				0.54072	0.15531				0.37705	0.27386				0.37466	0.1834				0.36298	0.40164
		0.54162	0.12704				0.54091	0.15091				0.37721	0.27506				0.37481	0.18214				0.36309	0.40306
		0.54181	0.12581				0.54112	0.14891				0.37735	0.27546				0.37496	0.17886				0.36321	0.40177
		0.54199	0.12516				0.54135	0.1447				0.37748	0.27529				0.37513	0.17803				0.36335	0.4035
		0.54217	0.12261				0.54155	0.14173				0.37762	0.27353				0.37528	0.17627				0.36347	0.40487
		0.54239	0.12064				0.5418	0.13553				0.37775	0.27324				0.37542	0.17385				0.36359	0.40959
		0.54258	0.12011				0.54199	0.13121				0.37791	0.2718				0.3756	0.17146				0.36371	0.41114
		0.5428	0.11762				0.54226	0.12749				0.37804	0.27104				0.37574	0.16785				0.36383	0.41035
		0.54299	0.11561				0.54244	0.12515				0.37815	0.27054				0.37584	0.16447				0.36397	0.41421
		0.54319	0.11763				0.54262	0.12295				0.37827	0.26844				0.37596	0.16203				0.3641	0.41198
		0.54335	0.11838				0.54288	0.12312				0.37844	0.26929				0.37611	0.15672				0.36422	0.41242
		0.54353	0.11785				0.54318	0.11891				0.37859	0.26998				0.37626	0.15301				0.36436	0.41326
		0.54373	0.11442				0.54339	0.11393				0.37871	0.2686				0.37638	0.15384				0.36448	0.41462
		0.54393	0.11011				0.54358	0.10978				0.37884	0.26821				0.37651	0.15292				0.36462	0.42072
		0.54416	0.10953				0.54372	0.10597				0.37896	0.26616				0.37665	0.15019				0.36475	0.42053
		0.54438	0.10882				0.54392	0.1044				0.37916	0.26759				0.37677	0.14918				0.36489	0.4184
		0.54459	0.10666				0.54413	0.10207				0.37934	0.26362				0.3769	0.14635				0.36502	0.41733
		0.54486	0.10245				0.54437	0.1038				0.37945	0.26304				0.37701	0.14312				0.36516	0.41941
		0.5451	0.099				0.54459	0.10151				0.37954	0.26196				0.37714	0.14195				0.36532	0.42004
		0.54528	0.09782				0.54485	0.09928				0.37967	0.2627				0.37727	0.141				0.36548	0.41818
		0.54546	0.09604				0.54507	0.10069				0.37982	0.26326				0.37741	0.14026				0.36562	0.41713
		0.54564	0.09623				0.54526	0.09874				0.37993	0.26232				0.37757	0.1394				0.36578	0.41509
		0.54586	0.09278				0.54546	0.0946				0.38005	0.26212				0.37771	0.13711				0.3659	0.4131
		0.546	0.08946				0.5457	0.09153				0.38019	0.26123				0.37788	0.13723				0.36603	0.41147
		0.54622	0.09039				0.54591	0.08688				0.38034	0.26031				0.37804	0.13873				0.36619	0.40997
		0.54641	0.08956				0.54609	0.0857				0.38048	0.25857				0.37817	0.13894				0.36632	0.40681
		0.54665	0.08745				0.54631	0.08197				0.38062	0.25658				0.3783	0.13897				0.36644	0.40741
		0.54681	0.08398				0.54655	0.07985				0.38073	0.25806				0.37843	0.14041				0.36656	0.40495
		0.54695	0.08248				0.54671	0.08				0.38082	0.25715				0.37852	0.14234				0.36669	0.40497
		0.54718	0.08144				0.54692	0.07806				0.38093	0.25835				0.37867	0.13833				0.3668	0.40592
		0.54736	0.07895				0.54719	0.07778				0.38106	0.25974				0.37881	0.14089				0.36692	0.40158
		0.54752	0.07493				0.54741	0.07413				0.38119	0.25977				0.37898	0.13784				0.36705	0.4024
		0.54771	0.07247				0.54763	0.07507				0.38133	0.25703				0.37914	0.13841				0.36718	0.40026
		0.54788	0.07204				0.54779	0.07513				0.38144	0.25516				0.37929	0.13869				0.36732	0.39933
		0.54814	0.07087				0.548	0.07279				0.38158	0.2546				0.37946	0.1399				0.3674	0.39814
		0.54837	0.06914				0.54819	0.06994				0.38173	0.25306				0.37957	0.14142				0.3675	0.39916
		0.54856	0.06521				0.54835	0.06919				0.38184	0.25016				0.37967	0.13862				0.36761	0.39548
		0.54877	0.06571				0.54854	0.06633				0.38199	0.24991				0.37978	0.13809				0.36774	0.39035
		0.54904	0.0646				0.54876	0.06401				0.38215	0.24849				0.37995	0.1393				0.36787	0.38675
		0.54927	0.06059				0.54907	0.06351				0.38228	0.24949				0.38012	0.14102				0.36798	0.38515
		0.54949	0.05856				0.54924	0.06319				0.3824	0.25144				0.38024	0.14072				0.3681	0.38462
		0.54969	0.05651				0.54949	0.0607				0.38251	0.25271				0.38036	0.14032				0.36824	0.38133
		0.54992	0.05268				0.5497	0.06099				0.38263	0.24772				0.38049	0.13754				0.36838	0.37789
		0.5501	0.05197				0.54992	0.05697				0.38275	0.2444				0.38059	0.13701				0.3685	0.37667
		0.5503	0.05171				0.5501	0.05385				0.38288	0.24535				0.38072	0.13472				0.36862	0.37853
		0.5505	0.04951				0.55028	0.05109				0.38303	0.24827				0.38084	0.13581				0.36877	0.37693
		0.55066	0.04578				0.5505	0.04858				0.38316	0.24682				0.38098	0.1386				0.36887	0.37735
		0.55084	0.04386				0.55072	0.04532				0.38328	0.24485				0.38111	0.13713				0.369	0.37393
		0.55104	0.04032				0.55095	0.04341				0.38341	0.24476				0.38122	0.14154				0.36911	0.3731
		0.55129	0.03898				0.55113	0.03846				0.38355	0.2457				0.38137	0.14263				0.36925	0.37257
		0.55153	0.03842				0.55131	0.03711				0.38367	0.24259				0.3815	0.14226				0.36935	0.36999
		0.55175	0.03685				0.55148	0.03393				0.3838	0.24171				0.38165	0.1425				0.36949	0.37215
		0.55193	0.03504				0.55169	0.0318				0.38396	0.24194				0.38183	0.14309				0.36961	0.37446
		0.55207	0.03443				0.5519	0.03163				0.38407	0.24066				0.38199	0.14546				0.36971	0.37069
		0.55227	0.03608				0.55219	0.02873				0.38417	0.24297				0.38212	0.15056				0.36984	0.37
		0.5525	0.03357				0.55245	0.02547				0.38429	0.23921				0.38225	0.15325				0.36996	0.36963
		0.55264	0.02882				0.55264	0.02385				0.38441	0.23933				0.38236	0.15705				0.37008	0.36425
		0.55285	0.02774				0.55285	0.02235				0.38457	0.23805				0.3825	0.15976				0.3702	0.36216
		0.55305	0.02649				0.55315	0.02462				0.38476	0.23583				0.38263	0.16139				0.37033	0.36114
		0.55325	0.02558				0.55335	0.02377				0.38496	0.23689				0.38276	0.16308				0.37046	0.36074
		0.5535	0.0221				0.55353	0.02271				0.3851	0.23334				0.38287	0.16576				0.37062	0.36292
		0.55374	0.01898				0.55374	0.0212				0.38521	0.23134				0.383	0.16999				0.37076	0.36433
		0.55398	0.0163				0.554	0.01872				0.38533	0.23226				0.38311	0.17395				0.3709	0.3645
		0.55421	0.01482				0.55421	0.01352				0.38545	0.23286				0.38323	0.17632				0.37103	0.36266
		0.55444	0.01214				0.5544	0.01179				0.38555	0.22999				0.38334	0.1793				0.37114	0.3619
		0.55468	0.0094				0.55458	0.00885				0.38567	0.2295				0.38348	0.1835				0.37125	0.3588
		0.55492	0.0066				0.55479	0.00808				0.38585	0.22621				0.38359	0.18558				0.37138	0.35708
		0.55506	0.00418				0.55504	0.00645				0.38597	0.22581				0.38375	0.18811				0.37151	0.35712
		0.55528	0.00211				0.55529	0.00384				0.38608	0.22527				0.38388	0.19229				0.37168	0.35669
		0.55549	0.00038052				0.55549	0.00285				0.38621	0.22511				0.38403	0.19522				0.37181	0.35478
		0.55566	-0.000578665				0.55568	0.000576625				0.38633	0.22802				0.38415	0.1944				0.37194	0.35276
		0.55587	-0.00238				0.55596	0.00113				0.38645	0.22556				0.38423	0.19708				0.37205	0.35071
		0.556	-0.00446				0.55615	0.00278				0.38655	0.22808				0.38435	0.198				0.37217	0.34876
		0.55621	-0.00614				0.55636	-0.000396755				0.38667	0.22892				0.38446	0.19727				0.37228	0.34566
		0.55644	-0.00941				0.55653	-0.0031				0.38679	0.23129				0.38461	0.20229				0.37238	0.34308
		0.55666	-0.00951				0.55674	-0.00836				0.38695	0.2297				0.38472	0.2035				0.37248	0.3413
		0.55683	-0.01116				0.55696	-0.00789				0.3871	0.23167				0.38485	0.2079				0.3726	0.33896
		0.55702	-0.01525				0.55718	-0.00924				0.38723	0.23464				0.38498	0.21265				0.37272	0.33917
		0.55728	-0.01541				0.55746	-0.01218				0.38736	0.23439				0.3851	0.21437				0.37284	0.33884
		0.55752	-0.01882				0.55773	-0.01541				0.38752	0.23294				0.38521	0.21823				0.37296	0.33939
		0.55773	-0.02001				0.55791	-0.01593				0.38766	0.23268				0.38537	0.22085				0.37308	0.34104
		0.55794	-0.02277				0.55816	-0.01524				0.3878	0.23399				0.38551	0.22164				0.37319	0.34291
		0.55812	-0.02393				0.55838	-0.01799				0.38792	0.23721				0.38561	0.22303				0.37329	0.34052
		0.55831	-0.02676				0.5586	-0.02158				0.38802	0.23602				0.38576	0.22395				0.37343	0.33937
		0.55849	-0.03067				0.55881	-0.02332				0.38815	0.23562				0.38588	0.22555				0.37354	0.33736
		0.5587	-0.02983				0.55896	-0.02502				0.38824	0.23254				0.38599	0.22579				0.37366	0.33528
		0.55887	-0.03154				0.55911	-0.03018				0.38835	0.2302				0.38614	0.22543				0.37373	0.33669
		0.55903	-0.03322				0.55938	-0.03083				0.38849	0.22466				0.38627	0.22328				0.37387	0.33526
		0.55923	-0.03522				0.5596	-0.03436				0.38865	0.22152				0.3864	0.22178				0.37405	0.33301
		0.55941	-0.0332				0.55977	-0.03764				0.38877	0.22205				0.38653	0.22141				0.37422	0.33314
		0.55965	-0.03254				0.55995	-0.04039				0.38886	0.22081				0.38664	0.22154				0.37435	0.33066
		0.5599	-0.03419				0.56017	-0.03959				0.38899	0.22138				0.38678	0.22048				0.37445	0.32895
		0.56012	-0.03419				0.56047	-0.04166				0.38911	0.2202				0.38693	0.22183				0.3746	0.33093
		0.56034	-0.03633				0.56076	-0.04161				0.38924	0.22174				0.38706	0.22171				0.37474	0.33367
		0.56052	-0.03603				0.56097	-0.04295				0.38938	0.2217				0.3872	0.21763				0.37485	0.33372
		0.56074	-0.03842				0.56112	-0.04675				0.38953	0.21954				0.38733	0.21902				0.37495	0.33428
		0.56096	-0.04053				0.56132	-0.05019				0.38963	0.21864				0.38744	0.22098				0.37507	0.33317
		0.56114	-0.04156				0.56149	-0.05211				0.38976	0.21805				0.38755	0.21988				0.37517	0.33723
		0.56133	-0.04126				0.56171	-0.05109				0.38989	0.21888				0.38766	0.21565				0.37528	0.33834
		0.56155	-0.04296				0.5619	-0.05309				0.39003	0.21826				0.38779	0.21405				0.37538	0.34118
		0.56176	-0.04417				0.56215	-0.05397				0.39018	0.21657				0.3879	0.21067				0.3755	0.34409
		0.56202	-0.04409				0.56237	-0.05633				0.39035	0.21311				0.38801	0.20914				0.37563	0.3458
		0.56224	-0.04102				0.56257	-0.06005				0.39049	0.21526				0.38812	0.20881				0.37577	0.34852
		0.56247	-0.04181				0.56284	-0.06278				0.39059	0.21204				0.38826	0.20863				0.37588	0.3516
		0.5627	-0.04202				0.56308	-0.06697				0.39067	0.21385				0.3884	0.20525				0.37599	0.35192
		0.56292	-0.04226				0.56338	-0.06693				0.39082	0.21132				0.3885	0.20219				0.37614	0.35268
		0.56313	-0.0417				0.5636	-0.06466				0.39095	0.20949				0.38862	0.19738				0.3763	0.35124
		0.56337	-0.04262				0.56379	-0.06776				0.39107	0.20857				0.38874	0.19664				0.37644	0.3484
		0.5636	-0.04405				0.56403	-0.06702				0.39125	0.21136				0.38884	0.19473				0.37657	0.35049
		0.56381	-0.04348				0.56422	-0.06793				0.39139	0.20947				0.38896	0.19443				0.37666	0.34946
		0.56404	-0.04587				0.56442	-0.0666				0.39152	0.20701				0.38913	0.19022				0.37677	0.35088
		0.56428	-0.04635				0.56466	-0.06912				0.39163	0.20595				0.38925	0.19381				0.37688	0.35259
		0.5645	-0.0477				0.56487	-0.06888				0.39174	0.20256				0.38937	0.19111				0.377	0.35071
		0.56473	-0.0463				0.56507	-0.06837				0.39187	0.20333				0.38951	0.18805				0.37712	0.35006
		0.56491	-0.04753				0.56528	-0.06663				0.39196	0.20236				0.38964	0.18586				0.37729	0.3478
		0.56514	-0.04867				0.56549	-0.06657				0.3921	0.20485				0.38975	0.1849				0.37744	0.34627
		0.56531	-0.04929				0.56568	-0.06885				0.39223	0.20469				0.38988	0.18225				0.37757	0.34719
		0.56552	-0.04981				0.56594	-0.06928				0.39236	0.20285				0.39	0.1822				0.37769	0.34936
		0.56571	-0.04985				0.5662	-0.07348				0.39246	0.20405				0.39013	0.18401				0.37779	0.3434
		0.56592	-0.04914				0.56644	-0.07439				0.39255	0.2058				0.39024	0.18142				0.37789	0.33893
		0.56612	-0.05129				0.5667	-0.07466				0.39271	0.20363				0.39036	0.18035				0.37797	0.34073
		0.56629	-0.05197				0.5669	-0.07618				0.39284	0.20112				0.3905	0.17787				0.37809	0.33961
		0.56647	-0.05478				0.56711	-0.07782				0.39301	0.20514				0.39062	0.17643				0.37821	0.34104
		0.56671	-0.05476				0.56734	-0.08048				0.39316	0.20582				0.39074	0.17785				0.37832	0.33873
		0.5669	-0.053				0.56755	-0.08251				0.39328	0.20707				0.39088	0.17679				0.37843	0.33873
		0.56706	-0.05755				0.56781	-0.08157				0.39338	0.20664				0.39101	0.17419				0.37856	0.33914
		0.56724	-0.05925				0.568	-0.08434				0.39348	0.20671				0.39112	0.17396				0.37868	0.33769
		0.56745	-0.06081				0.56821	-0.08647				0.39361	0.20933				0.39123	0.1724				0.37879	0.338
		0.56764	-0.06041				0.56845	-0.08841				0.39375	0.20925				0.39138	0.17183				0.37892	0.33645
		0.56786	-0.0582				0.56867	-0.09196				0.39389	0.20821				0.39149	0.16999				0.37906	0.33248
		0.56808	-0.06094				0.5689	-0.09218				0.39405	0.20701				0.39164	0.17104				0.3792	0.3306
		0.56824	-0.06046				0.56917	-0.09383				0.39421	0.2054				0.39176	0.1692				0.37931	0.33139
		0.56844	-0.05994				0.56934	-0.09179				0.39436	0.20425				0.39189	0.17127				0.37943	0.32814
		0.56871	-0.05971				0.56957	-0.09354				0.39449	0.20518				0.39198	0.17191				0.37954	0.33074
		0.56893	-0.06103				0.56975	-0.09517				0.39465	0.20334				0.39208	0.17175				0.37967	0.32634
		0.56918	-0.06241				0.56999	-0.09557				0.39479	0.20393				0.39218	0.1712				0.37981	0.3267
		0.56938	-0.06247				0.57026	-0.09436				0.39488	0.20186				0.39231	0.1684				0.37994	0.32404
		0.5696	-0.06553				0.57044	-0.09755				0.39497	0.20212				0.39244	0.17033				0.38006	0.32434
		0.56979	-0.06978				0.57064	-0.09498				0.39507	0.20525				0.39258	0.17029				0.38016	0.32551
		0.57003	-0.07067				0.57085	-0.09703				0.39516	0.20773				0.39271	0.17177				0.38029	0.32609
		0.57034	-0.07043				0.57108	-0.09915				0.39529	0.206				0.39284	0.17057				0.38042	0.32611
		0.57058	-0.07155				0.57131	-0.1025				0.39541	0.20669				0.39297	0.17216				0.38056	0.32533
		0.57083	-0.07267				0.57155	-0.1032				0.3955	0.20714				0.3931	0.17101				0.38067	0.32807
		0.57106	-0.07209				0.57175	-0.10398				0.39564	0.20786				0.39324	0.17169				0.38079	0.32958
		0.57126	-0.07128				0.572	-0.10509				0.39582	0.20822				0.39336	0.17119				0.38092	0.32907
		0.57148	-0.07141				0.57226	-0.10004				0.39592	0.20781				0.39352	0.17639				0.38103	0.32838
		0.57164	-0.07244				0.5725	-0.10141				0.39604	0.2069				0.39364	0.17646				0.38115	0.32996
		0.5718	-0.07304				0.57272	-0.10176				0.39616	0.20612				0.39376	0.17544				0.38125	0.32971
		0.57202	-0.06978				0.57297	-0.10319				0.39627	0.20675				0.39388	0.1758				0.38135	0.33234
		0.57222	-0.06897				0.57318	-0.10102				0.39639	0.20585				0.39399	0.17328				0.38147	0.33276
		0.57241	-0.07007				0.57341	-0.10222				0.39653	0.20484				0.39409	0.17569				0.38158	0.33041
		0.57263	-0.07197				0.57365	-0.10402				0.39669	0.20506				0.39425	0.17837				0.3817	0.33295
		0.57285	-0.07262				0.57387	-0.10659				0.39684	0.20626				0.39436	0.17946				0.38181	0.32968
		0.57309	-0.07403				0.57409	-0.1087				0.39694	0.20774				0.39449	0.18046				0.38193	0.327
		0.57338	-0.07457				0.57428	-0.11096				0.39705	0.20689				0.3946	0.17929				0.38208	0.32541
		0.57355	-0.07656				0.57447	-0.10984				0.39717	0.20619				0.39473	0.17893				0.3822	0.3261
		0.57374	-0.07618				0.57467	-0.1101				0.39727	0.20833				0.39484	0.17735				0.38236	0.32415
		0.57393	-0.07613				0.57489	-0.11182				0.39738	0.20741				0.39495	0.17658				0.3825	0.32604
		0.57415	-0.0776				0.57507	-0.11334				0.39753	0.20637				0.3951	0.1772				0.38261	0.32562
		0.57437	-0.07823				0.57528	-0.1175				0.39769	0.20666				0.39519	0.17982				0.38271	0.32901
		0.5746	-0.08183				0.57559	-0.11702				0.39779	0.20729				0.39528	0.17999				0.38284	0.32666
		0.57485	-0.08326				0.57577	-0.11953				0.39791	0.20831				0.39539	0.18031				0.38295	0.32236
		0.57515	-0.08499				0.57597	-0.11628				0.39804	0.20947				0.39549	0.17838				0.38304	0.31963
		0.57537	-0.08745				0.57626	-0.1177				0.3982	0.20926				0.39563	0.17572				0.38314	0.31719
		0.57554	-0.08853				0.57651	-0.11763				0.3983	0.20631				0.39576	0.17462				0.38326	0.31701
		0.57575	-0.08991				0.57677	-0.11899				0.39844	0.20729				0.39591	0.17551				0.38337	0.31575
		0.576	-0.08973				0.57699	-0.11874				0.39859	0.20747				0.39606	0.17139				0.38349	0.31595
		0.57621	-0.09249				0.57718	-0.12094				0.39872	0.20908				0.39616	0.17324				0.3836	0.31833
		0.5764	-0.09315				0.57736	-0.12172				0.39884	0.20447				0.3963	0.17336				0.38371	0.31989
		0.57657	-0.09564				0.57762	-0.12139				0.39896	0.20363				0.39644	0.17237				0.38384	0.31936
		0.57677	-0.09792				0.578	-0.12095				0.39908	0.20433				0.39657	0.1724				0.38397	0.32104
		0.57698	-0.10012				0.57825	-0.12032				0.39921	0.20271				0.39668	0.17313				0.38409	0.32275
		0.57715	-0.10232				0.57848	-0.12178				0.39932	0.20828				0.39679	0.17435				0.38424	0.3228
		0.57731	-0.10525				0.57872	-0.12374				0.39947	0.20812				0.39691	0.17579				0.38437	0.31998
		0.57752	-0.1041				0.57897	-0.12484				0.39961	0.20985				0.39703	0.18034				0.3845	0.31773
		0.57776	-0.10584				0.57922	-0.12409				0.39974	0.20594				0.39713	0.18075				0.38465	0.31527
		0.578	-0.10722				0.57947	-0.1219				0.39985	0.20597				0.39727	0.18086				0.38477	0.31524
		0.57824	-0.10766				0.57974	-0.12674				0.4	0.20367				0.39738	0.18027				0.3849	0.31677
		0.57845	-0.10747				0.57995	-0.12459				0.40013	0.20139				0.39748	0.17939				0.38502	0.3156
		0.57867	-0.10883				0.58014	-0.12552				0.40028	0.20231				0.3976	0.18021				0.38516	0.3128
		0.57893	-0.10866				0.5803	-0.12499				0.40038	0.20311				0.39774	0.1776				0.38529	0.3127
		0.57914	-0.10894				0.58048	-0.12586				0.40047	0.2019				0.39785	0.17756				0.3854	0.30919
		0.57936	-0.10939				0.5807	-0.12859				0.40059	0.19969				0.39796	0.17658				0.38549	0.30637
		0.57959	-0.10958				0.5809	-0.12874				0.4007	0.19571				0.39805	0.17415				0.38561	0.30559
		0.57984	-0.10914				0.5811	-0.12998				0.40081	0.19495				0.39818	0.17331				0.3857	0.30551
		0.58014	-0.10661				0.58135	-0.12931				0.40093	0.19713				0.39832	0.17359				0.38581	0.30755
		0.58033	-0.10611				0.5816	-0.13088				0.40107	0.19526				0.39847	0.17245				0.38593	0.30646
		0.58057	-0.10451				0.58184	-0.13217				0.40119	0.19446				0.39859	0.1722				0.38604	0.30391
		0.58076	-0.10453				0.58205	-0.1316				0.40129	0.19709				0.39869	0.17307				0.38615	0.30251
		0.58095	-0.10258				0.58229	-0.13031				0.40141	0.19574				0.39881	0.16991				0.38626	0.3036
		0.58117	-0.10314				0.58247	-0.13				0.40152	0.19179				0.39896	0.17045				0.38636	0.30407
		0.58137	-0.1042				0.58266	-0.12942				0.40165	0.18895				0.39912	0.16851				0.38648	0.30689
		0.58158	-0.10164				0.58288	-0.13196				0.40176	0.19003				0.39927	0.16693				0.38659	0.30823
		0.58183	-0.10372				0.58314	-0.13286				0.40185	0.19043				0.39938	0.16678				0.38671	0.30605
		0.58209	-0.10452				0.5834	-0.13206				0.40197	0.1887				0.39949	0.16685				0.38687	0.30515
		0.5823	-0.10955				0.58364	-0.13333				0.40207	0.18608				0.39957	0.16632				0.38698	0.30719
		0.58249	-0.10949				0.58386	-0.13308				0.40219	0.18707				0.39969	0.16168				0.3871	0.30951
		0.58272	-0.11013				0.5841	-0.13045				0.40233	0.18458				0.39981	0.15836				0.38722	0.31124
		0.58293	-0.10972				0.58431	-0.13077				0.40244	0.18221				0.39995	0.15722				0.38731	0.31368
		0.58322	-0.10946				0.58455	-0.13115				0.40255	0.17855				0.40009	0.15741				0.38744	0.31576
		0.58339	-0.10927				0.58486	-0.12874				0.40265	0.17575				0.40022	0.15737				0.38754	0.31685
		0.58354	-0.10959				0.58508	-0.12939				0.40275	0.17402				0.40034	0.15461				0.38766	0.31612
		0.58371	-0.11118				0.58532	-0.12994				0.40286	0.17346				0.40047	0.15597				0.38775	0.31851
		0.58391	-0.11608				0.58559	-0.12768				0.40299	0.1683				0.40057	0.15247				0.38787	0.31818
		0.58412	-0.11713				0.58587	-0.12785				0.40311	0.16575				0.40067	0.15051				0.38799	0.32055
		0.58435	-0.11937				0.58614	-0.12728				0.4032	0.16089				0.40083	0.14713				0.38811	0.32245
		0.58454	-0.11865				0.58637	-0.1278				0.4033	0.16241				0.40096	0.14471				0.38826	0.3196
		0.58477	-0.11831				0.58659	-0.12741				0.40344	0.16336				0.40107	0.1458				0.38838	0.3185
		0.58504	-0.12055				0.5868	-0.12514				0.40358	0.16458				0.40117	0.14436				0.38851	0.32181
		0.58532	-0.12128				0.58703	-0.12425				0.40372	0.16172				0.40128	0.14175				0.38865	0.32161
		0.58557	-0.1211				0.58725	-0.12338				0.40387	0.15664				0.4014	0.13954				0.38879	0.32108
		0.5858	-0.12233				0.5875	-0.12742				0.40399	0.1558				0.40149	0.14141				0.38894	0.32376
		0.58606	-0.12604				0.58774	-0.12677				0.4041	0.15394				0.40161	0.13658				0.38903	0.32492
		0.58629	-0.12537				0.58799	-0.12769				0.40421	0.15482				0.40176	0.13639				0.38913	0.32894
		0.58652	-0.12568				0.58824	-0.12855				0.40432	0.15688				0.4019	0.13219				0.38925	0.33036
		0.58672	-0.12467				0.58845	-0.13149				0.40442	0.15677				0.40203	0.13136				0.38936	0.32512
		0.58696	-0.12341				0.58867	-0.13331				0.40451	0.15588				0.40215	0.12794				0.38947	0.32445
		0.58722	-0.12262				0.5889	-0.13055				0.40463	0.15455				0.40227	0.12463				0.38957	0.32282
		0.58742	-0.12392				0.58911	-0.13293				0.40478	0.15687				0.40237	0.12383				0.38969	0.32237
		0.58761	-0.12399				0.58933	-0.13046				0.40489	0.15654				0.40248	0.12001				0.38979	0.32729
		0.58781	-0.1263				0.58957	-0.13151				0.405	0.1557				0.40261	0.11877				0.38991	0.32884
		0.58805	-0.12759				0.58976	-0.13522				0.40511	0.1516				0.40273	0.11896				0.39003	0.32958
		0.58823	-0.12789				0.59004	-0.13543				0.40524	0.15401				0.40282	0.11972				0.39015	0.32972
		0.58846	-0.12837				0.59028	-0.13391				0.40535	0.15184				0.40292	0.11777				0.39026	0.32781
		0.58872	-0.1303				0.5905	-0.13236				0.40544	0.15187				0.40303	0.11463				0.39039	0.32755
		0.58896	-0.12961				0.59076	-0.1326				0.40555	0.14796				0.40313	0.1149				0.3905	0.32697
		0.58919	-0.12794				0.59101	-0.1357				0.40565	0.14717				0.40323	0.11448				0.39061	0.32482
		0.58944	-0.1283				0.59124	-0.13501				0.40576	0.14851				0.40333	0.11469				0.3907	0.32604
		0.58969	-0.12614				0.59145	-0.13418				0.40589	0.14687				0.40346	0.11481				0.3908	0.32227
		0.58987	-0.12438				0.5917	-0.13489				0.40601	0.14599				0.40361	0.11122				0.39088	0.32315
		0.59009	-0.12587				0.59199	-0.13182				0.40613	0.14218				0.40374	0.11292				0.39098	0.32211
		0.59025	-0.1255				0.59219	-0.13143				0.40627	0.14016				0.40389	0.11339				0.39109	0.32281
		0.59046	-0.12533				0.59238	-0.13124				0.40644	0.1399				0.40399	0.1123				0.39117	0.32096
		0.59071	-0.12491				0.59267	-0.12955				0.4066	0.14028				0.40412	0.10965				0.39126	0.32363
		0.59093	-0.12509				0.59302	-0.12865				0.40672	0.13809				0.40426	0.10845				0.39138	0.3214
		0.59123	-0.12603				0.59328	-0.13012				0.40681	0.13515				0.40441	0.10751				0.39148	0.32169
		0.5915	-0.12646				0.59353	-0.12986				0.40691	0.13228				0.40456	0.10571				0.39159	0.31885
		0.5917	-0.12689				0.59374	-0.12708				0.40704	0.1298				0.40465	0.1046				0.39172	0.31758
		0.59193	-0.12517				0.59396	-0.12486				0.40716	0.13151				0.40476	0.10196				0.39185	0.31837
		0.5921	-0.12306				0.5942	-0.12683				0.40729	0.13081				0.40491	0.10232				0.39198	0.31765
		0.5923	-0.12344				0.59446	-0.12502				0.40741	0.13013				0.40504	0.09675				0.39207	0.31408
		0.59252	-0.12885				0.59469	-0.12379				0.40753	0.12788				0.40517	0.09681				0.39217	0.31466
		0.59274	-0.12714				0.5949	-0.1213				0.40763	0.12604				0.4053	0.09408				0.39225	0.31255
		0.59294	-0.12852				0.59512	-0.12162				0.40775	0.1249				0.40541	0.09543				0.39239	0.30862
		0.59311	-0.1277				0.59535	-0.12187				0.40785	0.1254				0.40551	0.09419				0.39251	0.30529
		0.59327	-0.12918				0.59556	-0.12				0.40794	0.1244				0.40561	0.09297				0.39262	0.30556
		0.59352	-0.12848				0.59577	-0.12327				0.40805	0.12147				0.40573	0.08826				0.39275	0.30448
		0.59377	-0.12812				0.59602	-0.12398				0.40814	0.11656				0.40585	0.09268				0.39288	0.30064
		0.594	-0.12728				0.59625	-0.12513				0.40825	0.11606				0.40596	0.09111				0.39301	0.30033
		0.5943	-0.12992				0.59648	-0.12751				0.40835	0.11115				0.40607	0.09395				0.39312	0.29729
		0.59456	-0.1292				0.59673	-0.13095				0.40843	0.1129				0.40617	0.09276				0.39324	0.29581
		0.59481	-0.13168				0.59696	-0.13438				0.40853	0.11161				0.40628	0.09243				0.39335	0.29678
		0.59509	-0.13132				0.59727	-0.13451				0.40862	0.11467				0.4064	0.08991				0.39346	0.29417
		0.59528	-0.12958				0.59759	-0.13154				0.40875	0.11338				0.4065	0.08898				0.39359	0.29513
		0.59546	-0.12766				0.59783	-0.13054				0.40885	0.11003				0.40663	0.08945				0.3937	0.29238
		0.59564	-0.12765				0.59804	-0.13029				0.40897	0.1124				0.40676	0.09262				0.3938	0.29172
		0.59591	-0.12991				0.59826	-0.13179				0.40913	0.11289				0.40686	0.09015				0.3939	0.2901
		0.59623	-0.13184				0.59848	-0.13348				0.40927	0.11248				0.40697	0.08798				0.394	0.28765
		0.59649	-0.13227				0.59873	-0.13326				0.40937	0.11345				0.4071	0.08662				0.39409	0.28573
		0.59673	-0.13404				0.59892	-0.1349				0.4095	0.11482				0.40721	0.08735				0.39419	0.28627
		0.59697	-0.13496				0.59917	-0.13417				0.40962	0.11315				0.40732	0.08343				0.39431	0.28181
		0.59722	-0.13961				0.59942	-0.13708				0.40973	0.1124				0.40743	0.08233				0.39442	0.28123
		0.59738	-0.13797				0.59967	-0.13581				0.40984	0.11358				0.40753	0.08486				0.39455	0.28226
		0.59762	-0.13718				0.59997	-0.14028				0.40996	0.11135				0.40765	0.08435				0.39466	0.28168
		0.59784	-0.13596				0.60023	-0.13926				0.41011	0.11133				0.40776	0.08471				0.39477	0.28184
		0.59806	-0.1378				0.60041	-0.13818				0.41023	0.11272				0.40789	0.08434				0.39486	0.28079
		0.59827	-0.13555				0.6007	-0.13766				0.41034	0.11279				0.40801	0.08362				0.39494	0.28195
		0.59853	-0.13797				0.60099	-0.13906				0.41047	0.11181				0.40812	0.08446				0.39505	0.28151
		0.59875	-0.13734				0.60123	-0.14059				0.41058	0.11228				0.4082	0.08322				0.39515	0.2775
		0.59904	-0.13838				0.60156	-0.14029				0.41068	0.11507				0.40831	0.08511				0.39526	0.27435
		0.59932	-0.138				0.6018	-0.1391				0.41081	0.11825				0.40843	0.08532				0.39539	0.27433
		0.59952	-0.13899				0.60214	-0.14114				0.4109	0.11996				0.40856	0.08473				0.39549	0.26966
		0.59974	-0.14185				0.60234	-0.14209				0.411	0.1201				0.40866	0.08601				0.3956	0.2672
		0.59995	-0.14066				0.60256	-0.14151				0.41112	0.11947				0.40875	0.08578				0.39573	0.26681
		0.60017	-0.13821				0.60276	-0.14222				0.41123	0.11426				0.40884	0.08755				0.39582	0.26591
		0.60038	-0.13888				0.603	-0.14197				0.41133	0.11373				0.40896	0.08415				0.39592	0.26413
		0.60058	-0.13886				0.60324	-0.14177				0.41144	0.11363				0.40906	0.08045				0.39603	0.26416
		0.60085	-0.13778				0.60346	-0.14231				0.41155	0.11489				0.40919	0.07881				0.39615	0.26091
		0.60103	-0.13545				0.60369	-0.1411				0.41169	0.11599				0.4093	0.07703				0.39625	0.2607
		0.60122	-0.1324				0.60394	-0.14203				0.41182	0.11784				0.40942	0.07463				0.39636	0.25788
		0.60145	-0.13262				0.6042	-0.13897				0.41193	0.11486				0.40956	0.07499				0.39646	0.25856
		0.60167	-0.12934				0.60442	-0.1376				0.41204	0.11384				0.4097	0.07357				0.3966	0.25524
		0.60193	-0.12777				0.60467	-0.13708				0.41218	0.11641				0.40981	0.07077				0.39669	0.25667
		0.60218	-0.12777				0.60491	-0.13835				0.41227	0.11731				0.40993	0.07141				0.39679	0.25556
		0.60237	-0.12495				0.60516	-0.13899				0.41236	0.11571				0.41003	0.07322				0.3969	0.25551
		0.60262	-0.12264				0.60541	-0.13822				0.41248	0.11494				0.41014	0.07297				0.39701	0.25277
		0.60285	-0.12252				0.60567	-0.13963				0.41264	0.11345				0.41025	0.07782				0.39711	0.25279
		0.60314	-0.12444				0.60593	-0.13999				0.41277	0.11475				0.41035	0.07634				0.39721	0.25347
		0.60337	-0.12675				0.60618	-0.1375				0.41289	0.11555				0.4105	0.07309				0.39732	0.25182
		0.60357	-0.12602				0.60637	-0.13681				0.41301	0.11466				0.41061	0.07156				0.39745	0.24992
		0.60377	-0.12601				0.60664	-0.1369				0.41311	0.11747				0.41069	0.07001				0.39756	0.25047
		0.60407	-0.12904				0.60693	-0.13728				0.41322	0.11536				0.41079	0.06811				0.39766	0.24713
		0.60429	-0.12987				0.6072	-0.13497				0.41333	0.11985				0.41088	0.06926				0.39777	0.24475
		0.60454	-0.1301				0.60749	-0.13508				0.41343	0.12011				0.41098	0.07243				0.39789	0.24613
		0.60481	-0.13076				0.60775	-0.13553				0.41355	0.12219				0.4111	0.07033				0.39803	0.24965
		0.60507	-0.13161				0.60795	-0.13359				0.41366	0.1213				0.41121	0.06883				0.39817	0.24963
		0.60527	-0.13023				0.60822	-0.13294				0.4138	0.12155				0.41131	0.06929				0.39828	0.25234
		0.60555	-0.12948				0.60847	-0.13298				0.41394	0.12223				0.4114	0.07147				0.39839	0.25169
		0.60587	-0.12992				0.60877	-0.13488				0.41402	0.12038				0.41152	0.06995				0.3985	0.25348
		0.60613	-0.13132				0.60907	-0.13538				0.41409	0.1215				0.41164	0.07135				0.39859	0.25121
		0.60635	-0.13094				0.60933	-0.13582				0.41422	0.12378				0.41173	0.07221				0.39871	0.25446
		0.6066	-0.13172				0.60956	-0.13868				0.41434	0.12464				0.41186	0.07032				0.39883	0.25477
		0.60682	-0.13139				0.60981	-0.13868				0.41443	0.12582				0.41199	0.07394				0.39897	0.25694
		0.60702	-0.1321				0.61004	-0.13868				0.41453	0.12437				0.41209	0.07065				0.39908	0.25589
		0.60722	-0.12945				0.61026	-0.14044				0.41462	0.12584				0.41221	0.06875				0.3992	0.25566
		0.60742	-0.12769				0.61052	-0.14226				0.4147	0.12928				0.41229	0.0689				0.3993	0.25741
		0.60765	-0.12607				0.61076	-0.14029				0.41478	0.13148				0.41238	0.06963				0.39939	0.25666
		0.60785	-0.12764				0.61103	-0.13864				0.4149	0.12843				0.41251	0.06712				0.39948	0.26007
		0.60803	-0.13057				0.61126	-0.14065				0.41505	0.12617				0.41261	0.0681				0.39958	0.25895
		0.60826	-0.12958				0.61149	-0.14049				0.41519	0.12916				0.41272	0.06931				0.39966	0.25854
		0.60851	-0.12821				0.6117	-0.14238				0.41531	0.12633				0.41281	0.06726				0.39977	0.26096
		0.60877	-0.13165				0.61193	-0.1419				0.41542	0.12832				0.41291	0.0659				0.39987	0.26134
		0.60898	-0.13292				0.6122	-0.14121				0.41555	0.12797				0.41304	0.06232				0.39995	0.25828
		0.60921	-0.13146				0.61251	-0.1404				0.41568	0.12935				0.41316	0.05904				0.40006	0.25678
		0.6095	-0.13211				0.61283	-0.13968				0.41582	0.12859				0.4133	0.06034				0.40016	0.25381
		0.60969	-0.13241				0.6131	-0.1383				0.41592	0.12549				0.41344	0.06179				0.40026	0.25473
		0.60997	-0.13172				0.61334	-0.137				0.41603	0.12268				0.41358	0.06073				0.40035	0.25808
		0.61028	-0.13303				0.61359	-0.13646				0.41616	0.12203				0.4137	0.06043				0.40044	0.25822
		0.61058	-0.13578				0.61381	-0.13936				0.41626	0.1217				0.41381	0.06199				0.40055	0.2593
		0.61083	-0.13579				0.6141	-0.13749				0.4164	0.12085				0.41394	0.0616				0.40067	0.25947
		0.61106	-0.13727				0.61435	-0.13908				0.4165	0.11883				0.41408	0.06211				0.40079	0.25319
		0.61133	-0.13795				0.61463	-0.13766				0.41662	0.11754				0.41418	0.06496				0.40091	0.25391
		0.61156	-0.13824				0.61487	-0.13492				0.41677	0.11931				0.41428	0.0646				0.40101	0.25434
		0.61179	-0.1381				0.6152	-0.13536				0.4169	0.11623				0.41438	0.06307				0.40113	0.25318
		0.61203	-0.13626				0.61542	-0.13644				0.41702	0.11378				0.4145	0.06416				0.40125	0.25453
		0.61229	-0.13495				0.61569	-0.13914				0.4171	0.11086				0.41461	0.06101				0.40138	0.25421
		0.61249	-0.13317				0.61602	-0.13994				0.41719	0.11332				0.41471	0.05987				0.4015	0.25362
		0.61271	-0.13265				0.6163	-0.13752				0.4173	0.11501				0.41479	0.05827				0.40158	0.25392
		0.61294	-0.13067				0.61655	-0.13785				0.41741	0.11391				0.41492	0.05975				0.40168	0.2528
		0.61323	-0.12839				0.61681	-0.13425				0.41751	0.11317				0.41502	0.05971				0.4018	0.25467
		0.6135	-0.12892				0.61705	-0.13402				0.41759	0.109				0.41512	0.0606				0.4019	0.25227
		0.61374	-0.13017				0.61728	-0.13526				0.41769	0.11093				0.41522	0.06107				0.40202	0.25141
		0.61394	-0.13093				0.61757	-0.1334				0.41779	0.11056				0.41531	0.05946				0.40211	0.25225
		0.61421	-0.1332				0.61789	-0.13382				0.41791	0.10953				0.41541	0.05874				0.40221	0.25246
		0.61446	-0.13581				0.61813	-0.13532				0.41802	0.10971				0.41552	0.06298				0.40233	0.25068
		0.61469	-0.13438				0.61835	-0.1375				0.41814	0.10623				0.41561	0.06215				0.40244	0.24963
		0.61491	-0.13583				0.61856	-0.13827				0.41825	0.10764				0.41574	0.06384				0.40253	0.25193
		0.61515	-0.13472				0.61877	-0.13904				0.41835	0.10635				0.41586	0.06426				0.40264	0.25173
		0.61537	-0.1356				0.61898	-0.14126				0.41847	0.10802				0.41598	0.06517				0.40272	0.25207
		0.61556	-0.13581				0.61926	-0.14419				0.4186	0.10621				0.41611	0.06555				0.40285	0.24982
		0.61579	-0.13768				0.61956	-0.14431				0.41872	0.10265				0.41622	0.06694				0.40298	0.25091
		0.61604	-0.13872				0.61979	-0.14637				0.41884	0.10034				0.4163	0.07181				0.40309	0.2527
		0.61631	-0.13529				0.62007	-0.14561				0.41896	0.09929				0.41637	0.07231				0.40321	0.2508
		0.61655	-0.13565				0.62035	-0.14828				0.4191	0.0984				0.41648	0.07498				0.40331	0.25049
		0.61687	-0.1333				0.62063	-0.14906				0.41922	0.09556				0.41658	0.07362				0.40347	0.25205
		0.61708	-0.13385				0.62095	-0.14949				0.41933	0.09425				0.41671	0.07404				0.40355	0.25072
		0.61733	-0.13126				0.62125	-0.15285				0.41945	0.09406				0.41685	0.07623				0.40365	0.24957
		0.61753	-0.13246				0.62156	-0.15531				0.41954	0.09492				0.41695	0.07854				0.40376	0.24437
		0.61779	-0.13335				0.6218	-0.15373				0.41965	0.09784				0.41704	0.0753				0.40386	0.2451
		0.61799	-0.13357				0.6221	-0.15459				0.41975	0.09484				0.41713	0.07905				0.40396	0.24408
		0.61828	-0.13086				0.62234	-0.15306				0.41987	0.09899				0.41722	0.07568				0.40407	0.24058
		0.61858	-0.13306				0.62261	-0.15355				0.41999	0.09814				0.41733	0.07552				0.4042	0.23976
		0.61881	-0.13011				0.62288	-0.15301				0.42006	0.09908				0.41742	0.07386				0.40434	0.24051
		0.61911	-0.12969				0.62309	-0.15316				0.42017	0.09639				0.41752	0.07448				0.40445	0.24005
		0.61938	-0.12981				0.62329	-0.15497				0.42028	0.09692				0.41765	0.07499				0.40455	0.23738
		0.61967	-0.13067				0.62358	-0.1547				0.42038	0.0994				0.41779	0.0714				0.40463	0.23694
		0.61991	-0.13152				0.62385	-0.15482				0.4205	0.09977				0.4179	0.06786				0.40471	0.23473
		0.62019	-0.13016				0.62413	-0.15507				0.42061	0.09776				0.41799	0.06755				0.40482	0.23567
		0.62037	-0.13215				0.62444	-0.15522				0.42076	0.0926				0.41813	0.06811				0.40494	0.23597
		0.62054	-0.13226				0.62468	-0.15557				0.4209	0.09385				0.41829	0.07044				0.40502	0.23685
		0.62073	-0.13237				0.62494	-0.15477				0.42103	0.09478				0.41838	0.0679				0.40512	0.23548
		0.62103	-0.13283				0.62516	-0.15377				0.42111	0.09532				0.41848	0.07156				0.40525	0.23703
		0.62131	-0.12887				0.62548	-0.15147				0.42122	0.09241				0.41857	0.07083				0.40534	0.23741
		0.62156	-0.12685				0.62574	-0.15124				0.42132	0.08904				0.41871	0.07044				0.40543	0.23551
		0.62181	-0.12723				0.626	-0.14839				0.4214	0.08699				0.41883	0.07169				0.40555	0.23073
		0.62206	-0.12781				0.62626	-0.14768				0.4215	0.08246				0.41893	0.06993				0.40567	0.22844
		0.62234	-0.12582				0.62661	-0.14703				0.42163	0.08397				0.41902	0.06969				0.40578	0.22755
		0.62263	-0.13092				0.62692	-0.14601				0.42174	0.08297				0.41916	0.06935				0.40588	0.22524
		0.62285	-0.13082				0.62721	-0.1446				0.42184	0.07857				0.4193	0.06907				0.40599	0.22194
		0.62314	-0.12832				0.62755	-0.14163				0.42202	0.07763				0.41941	0.07263				0.4061	0.22145
		0.62335	-0.12893				0.62783	-0.14094				0.42216	0.07697				0.41954	0.06962				0.4062	0.2208
		0.6236	-0.1296				0.62814	-0.1415				0.42226	0.07496				0.41964	0.06912				0.40631	0.21819
		0.62385	-0.12706				0.62836	-0.13974				0.42238	0.07235				0.41975	0.06895				0.40645	0.21795
		0.62406	-0.12193				0.62859	-0.1386				0.42248	0.07231				0.41985	0.06917				0.40654	0.21688
		0.62433	-0.12267				0.62884	-0.13632				0.42256	0.07057				0.41996	0.06777				0.40663	0.21385
		0.62456	-0.12168				0.62905	-0.13474				0.42265	0.07086				0.42006	0.06575				0.40673	0.21486
		0.6248	-0.12009				0.6293	-0.13354				0.42277	0.06967				0.42015	0.0672				0.40683	0.21507
		0.62502	-0.11619				0.62958	-0.13524				0.4229	0.06906				0.42026	0.06946				0.40693	0.21417
		0.62533	-0.11685				0.62988	-0.13319				0.42302	0.06628				0.42036	0.07111				0.40703	0.21484
		0.62559	-0.11798				0.63015	-0.13201				0.42309	0.06375				0.42043	0.07195				0.40713	0.21278
		0.62581	-0.12032				0.63047	-0.13484				0.42319	0.06191				0.42054	0.07392				0.40724	0.21091
		0.62611	-0.11843				0.63078	-0.13518				0.4233	0.06527				0.42064	0.07319				0.40734	0.20915
		0.62641	-0.11892				0.63106	-0.13619				0.42342	0.06636				0.42079	0.07129				0.40743	0.2082
		0.62672	-0.11899				0.6313	-0.13616				0.42353	0.06198				0.4209	0.07136				0.40754	0.20433
		0.62696	-0.11802				0.63159	-0.13161				0.42364	0.06372				0.42099	0.06975				0.4077	0.2024
		0.6272	-0.11866				0.63182	-0.12922				0.42374	0.06261				0.4211	0.06633				0.40782	0.19997
		0.62747	-0.11841				0.6321	-0.12631				0.42385	0.06228				0.42121	0.06778				0.40791	0.20027
		0.62771	-0.11852				0.63237	-0.12724				0.42397	0.06243				0.42131	0.0638				0.408	0.19953
		0.62795	-0.11653				0.63266	-0.12432				0.4241	0.06185				0.42142	0.06361				0.40809	0.19719
		0.62819	-0.11623				0.633	-0.1237				0.42421	0.06077				0.42153	0.06384				0.40819	0.19621
		0.62851	-0.1155				0.63328	-0.12423				0.42433	0.05844				0.42163	0.06259				0.4083	0.19627
		0.62875	-0.11566				0.63354	-0.12379				0.42447	0.05588				0.42174	0.06426				0.40842	0.19479
		0.629	-0.11265				0.63381	-0.12472				0.4246	0.05564				0.42183	0.06615				0.40854	0.19592
		0.62923	-0.11175				0.63412	-0.12794				0.4247	0.05723				0.42192	0.06624				0.40865	0.19632
		0.62946	-0.11193				0.63446	-0.12475				0.42479	0.05515				0.42203	0.06001				0.40875	0.19466
		0.62969	-0.11102				0.6347	-0.12369				0.42489	0.05198				0.42214	0.06126				0.40884	0.19456
		0.62998	-0.11096				0.63502	-0.12616				0.42498	0.05034				0.42225	0.06114				0.40895	0.19284
		0.63021	-0.10847				0.63531	-0.12625				0.42509	0.04904				0.42236	0.0589				0.40907	0.19105
		0.63046	-0.10787				0.63559	-0.12499				0.42518	0.05327				0.42248	0.05886				0.40919	0.18956
		0.63071	-0.10652				0.63586	-0.1242				0.42529	0.04957				0.42259	0.06286				0.40931	0.1859
		0.63099	-0.105				0.63615	-0.12313				0.42542	0.04777				0.42268	0.05972				0.40941	0.18613
		0.63126	-0.10564				0.63639	-0.12124				0.42553	0.04679				0.42279	0.05861				0.40952	0.18299
		0.63156	-0.10358				0.63669	-0.11902				0.42562	0.0455				0.42291	0.06011				0.40963	0.18173
		0.63181	-0.10387				0.63691	-0.11729				0.42576	0.04498				0.42302	0.05616				0.40971	0.18024
		0.63206	-0.10291				0.63722	-0.11658				0.42586	0.04211				0.42315	0.05584				0.40981	0.17906
		0.6323	-0.10363				0.63746	-0.11672				0.42594	0.0355				0.42328	0.05318				0.4099	0.17663
		0.63251	-0.105				0.63776	-0.11599				0.42605	0.03185				0.42339	0.04939				0.41001	0.17266
		0.63273	-0.10564				0.63809	-0.11603				0.42617	0.0299				0.42351	0.04616				0.41013	0.17124
		0.63305	-0.10495				0.63833	-0.11601				0.42625	0.03112				0.42359	0.04935				0.41023	0.17107
		0.63329	-0.10416				0.63867	-0.11521				0.42632	0.02789				0.42369	0.0453				0.41032	0.1717
		0.63356	-0.10634				0.639	-0.11342				0.42642	0.01979				0.42381	0.04228				0.41044	0.17127
		0.63381	-0.10637				0.63921	-0.11176				0.42653	0.01787				0.42392	0.04334				0.41054	0.16956
		0.63411	-0.10514				0.63947	-0.11105				0.42663	0.0178				0.42401	0.04272				0.41065	0.16858
		0.63437	-0.10281				0.63973	-0.11032				0.42672	0.01967				0.4241	0.03885				0.41075	0.17147
		0.63463	-0.10078				0.64003	-0.11181				0.4268	0.01567				0.42421	0.03871				0.41085	0.1725
		0.63495	-0.10043				0.64032	-0.11233				0.42692	0.01213				0.42434	0.03714				0.41095	0.17532
		0.63527	-0.10115				0.64065	-0.11433				0.42706	0.01069				0.42445	0.03684				0.41103	0.17204
		0.63556	-0.10077				0.64098	-0.11406				0.42719	0.01151				0.42455	0.03438				0.41113	0.17285
		0.63585	-0.09817				0.64131	-0.11314				0.42728	0.01257				0.42467	0.03406				0.41126	0.16999
		0.63608	-0.09699				0.64165	-0.11173				0.42738	0.00899				0.42479	0.0324				0.41139	0.17217
		0.63635	-0.09726				0.64192	-0.11108				0.42749	0.00896				0.42495	0.03217				0.41151	0.17006
		0.63661	-0.09379				0.64216	-0.11101				0.42759	0.01094				0.42505	0.0333				0.41162	0.17198
		0.6369	-0.09211				0.64243	-0.11139				0.42769	0.00687				0.42515	0.03178				0.41175	0.1715
		0.63713	-0.08628				0.64279	-0.1099				0.42781	0.00715				0.42525	0.02843				0.41186	0.16593
		0.63739	-0.08456				0.64313	-0.11138				0.42795	0.00811				0.42536	0.02824				0.41195	0.16333
		0.63759	-0.08305				0.6435	-0.11215				0.42807	0.00986				0.42544	0.03018				0.41205	0.16079
		0.63782	-0.08285				0.6438	-0.11059				0.42817	0.01008				0.42553	0.03513				0.41214	0.16145
		0.6381	-0.08397				0.64406	-0.1085				0.42828	0.01159				0.42563	0.03717				0.41224	0.15999
		0.63834	-0.0835				0.64427	-0.10666				0.4284	0.01348				0.4257	0.03651				0.41231	0.15662
		0.63865	-0.0824				0.64451	-0.10562				0.42848	0.01359				0.42582	0.03689				0.4124	0.15422
		0.63894	-0.08333				0.64478	-0.10753				0.42857	0.01221				0.42593	0.0384				0.41247	0.15239
		0.63922	-0.08439				0.64512	-0.10655				0.42868	0.01706				0.42603	0.03788				0.41257	0.15346
		0.63948	-0.08292				0.64543	-0.10501				0.42878	0.01982				0.42612	0.03748				0.41266	0.15279
		0.63974	-0.08233				0.64575	-0.10549				0.42887	0.01547				0.42621	0.04046				0.41277	0.14905
		0.64006	-0.08146				0.64605	-0.10691				0.42897	0.01735				0.42633	0.03821				0.41286	0.14658
		0.6403	-0.07804				0.64631	-0.10848				0.42905	0.00994				0.42648	0.0338				0.41296	0.14238
		0.64057	-0.07983				0.64656	-0.1058				0.42915	0.01327				0.4266	0.03222				0.41308	0.13961
		0.6409	-0.08042				0.64685	-0.10317				0.42925	0.01364				0.42669	0.03152				0.4132	0.13744
		0.64114	-0.08241				0.64727	-0.10168				0.42937	0.01805				0.42683	0.03055				0.41329	0.13826
		0.64141	-0.082				0.64759	-0.10016				0.42947	0.01879				0.42694	0.02967				0.41339	0.13588
		0.64169	-0.07984				0.64783	-0.09838				0.42957	0.02193				0.42705	0.02825				0.41348	0.1373
		0.6419	-0.07744				0.64809	-0.09726				0.42966	0.0219				0.42715	0.02531				0.41362	0.13328
		0.64212	-0.07441				0.6484	-0.09614				0.42978	0.02316				0.42724	0.02441				0.41373	0.13305
		0.64244	-0.07131				0.64874	-0.09793				0.42989	0.02256				0.42733	0.02305				0.41384	0.1329
		0.64269	-0.07123				0.64906	-0.09863				0.42999	0.02246				0.42741	0.01931				0.41393	0.13109
		0.64303	-0.07115				0.64942	-0.09619				0.43009	0.02299				0.42753	0.01795				0.41404	0.12936
		0.64334	-0.07045				0.64969	-0.09376				0.43017	0.02698				0.42768	0.01798				0.41415	0.12709
		0.64357	-0.07163				0.64992	-0.09016				0.43026	0.0253				0.42778	0.01823				0.41425	0.12522
		0.64385	-0.07163				0.65029	-0.08642				0.43037	0.02443				0.42786	0.01984				0.41434	0.12422
		0.64417	-0.07019				0.65059	-0.0877				0.43048	0.02631				0.42796	0.01797				0.41442	0.123
		0.64444	-0.06893				0.65088	-0.08676				0.4306	0.02978				0.42806	0.0162				0.41453	0.1231
		0.64473	-0.07058				0.65117	-0.0852				0.43071	0.03086				0.42815	0.01528				0.41463	0.12208
		0.64503	-0.0675				0.65143	-0.08431				0.43083	0.03173				0.42826	0.01325				0.41471	0.12207
		0.64528	-0.0663				0.65179	-0.08108				0.43095	0.03309				0.4284	0.01011				0.41481	0.12022
		0.64557	-0.06616				0.65217	-0.07946				0.43105	0.03344				0.42849	0.01242				0.41492	0.11758
		0.64578	-0.06649				0.65248	-0.0782				0.43117	0.03318				0.42859	0.00941				0.41499	0.11751
		0.64603	-0.06664				0.65272	-0.07824				0.43126	0.03259				0.42869	0.01028				0.41508	0.11661
		0.64626	-0.0671				0.65302	-0.07676				0.43132	0.03334				0.42883	0.00953				0.41515	0.11791
		0.64653	-0.07048				0.65332	-0.07497				0.43139	0.03267				0.42895	0.01077				0.41524	0.11817
		0.64686	-0.06822				0.65363	-0.07175				0.43149	0.03573				0.42905	0.0077				0.41534	0.11465
		0.64715	-0.06959				0.654	-0.07013				0.43159	0.03589				0.42915	0.00715				0.41543	0.1139
		0.64737	-0.07012				0.65427	-0.06525				0.4317	0.03236				0.42924	0.00878				0.41552	0.11248
		0.64771	-0.06887				0.65461	-0.06291				0.43181	0.03395				0.42938	0.00477				0.41561	0.1074
		0.648	-0.07005				0.65491	-0.06002				0.43196	0.03363				0.42949	0.0052				0.4157	0.10444
		0.6483	-0.07183				0.65522	-0.05695				0.43207	0.03393				0.42962	0.00284				0.41579	0.10348
		0.64857	-0.07219				0.65554	-0.05694				0.43216	0.03598				0.42973	0.00131				0.4159	0.10704
		0.64879	-0.07325				0.65591	-0.05457				0.43226	0.04161				0.42982	0.00229				0.41601	0.10761
		0.64906	-0.0765				0.65621	-0.05537				0.43234	0.04043				0.4299	0.00496				0.41613	0.10543
		0.64941	-0.07484				0.65644	-0.05472				0.43243	0.04128				0.43	0.00505				0.41625	0.10273
		0.64972	-0.0742				0.6568	-0.0525				0.43253	0.04253				0.4301	0.00607				0.41634	0.10153
		0.64999	-0.07624				0.65713	-0.05191				0.43263	0.04324				0.43022	0.00239				0.41645	0.10056
		0.65028	-0.0746				0.65748	-0.05121				0.43273	0.04161				0.43032	0.000585482				0.41656	0.10142
		0.65058	-0.0743				0.65776	-0.05032				0.43283	0.04116				0.43043	0.000714886				0.41666	0.10064
		0.65087	-0.07489				0.65811	-0.04933				0.43294	0.04205				0.43053	-0.000558045				0.41675	0.1022
		0.65113	-0.07584				0.65849	-0.04641				0.43306	0.04243				0.43062	-0.00103				0.41683	0.10401
		0.65142	-0.07511				0.65876	-0.04558				0.43317	0.04118				0.43071	-0.00167				0.41694	0.10439
		0.65166	-0.0737				0.65906	-0.04383				0.4333	0.04661				0.43082	-0.00142				0.41704	0.10218
		0.65197	-0.07411				0.6594	-0.04301				0.43341	0.04889				0.43096	-0.00267				0.41713	0.10099
		0.65221	-0.07398				0.65967	-0.03988				0.43349	0.04803				0.43107	-0.00657				0.41723	0.10194
		0.65245	-0.07334				0.65996	-0.03986				0.4336	0.04978				0.43117	-0.0076				0.41732	0.10258
		0.65271	-0.07127				0.66028	-0.03817				0.43371	0.04929				0.43124	-0.00772				0.41744	0.10194
		0.65305	-0.06761				0.66056	-0.0341				0.43382	0.05284				0.43132	-0.01019				0.41756	0.10385
		0.65335	-0.06742				0.66096	-0.03253				0.43391	0.04789				0.4314	-0.016				0.41765	0.10128
		0.65373	-0.06716				0.6613	-0.03177				0.43402	0.04785				0.43151	-0.01531				0.41772	0.10167
		0.65409	-0.06617				0.66169	-0.03149				0.43411	0.04717				0.43164	-0.01439				0.4178	0.10274
		0.65433	-0.06536				0.66213	-0.03146				0.43422	0.04292				0.43175	-0.01337				0.41792	0.10161
		0.65463	-0.06582				0.66246	-0.03149				0.43433	0.0424				0.43184	-0.00982				0.41806	0.10222
		0.65495	-0.06848				0.66272	-0.03086				0.43443	0.04348				0.43194	-0.01086				0.41817	0.10475
		0.65528	-0.06523				0.66307	-0.02856				0.43454	0.03888				0.43202	-0.01396				0.41826	0.10273
		0.65558	-0.06578				0.66347	-0.02997				0.43464	0.04025				0.43213	-0.01796				0.41834	0.10366
		0.65583	-0.06425				0.66377	-0.02841				0.43472	0.03909				0.43222	-0.01986				0.41844	0.10579
		0.65609	-0.06494				0.6641	-0.02918				0.43481	0.03673				0.43231	-0.02253				0.41854	0.10532
		0.65637	-0.06647				0.66439	-0.0285				0.43491	0.03941				0.4324	-0.02363				0.41864	0.10761
		0.65661	-0.0646				0.66466	-0.02651				0.43501	0.04384				0.43251	-0.02363				0.41874	0.10977
		0.65684	-0.0631				0.6649	-0.02399				0.43512	0.03772				0.43261	-0.02078				0.41884	0.11101
		0.6571	-0.06436				0.66519	-0.02695				0.43522	0.03575				0.43272	-0.02168				0.41894	0.10955
		0.65737	-0.06271				0.66552	-0.02708				0.43533	0.03551				0.43284	-0.02403				0.41905	0.10685
		0.65765	-0.06047				0.66583	-0.02425				0.43542	0.03747				0.43293	-0.02342				0.41914	0.10592
		0.65803	-0.06094				0.66614	-0.02388				0.43553	0.0346				0.43301	-0.02154				0.41922	0.10732
		0.65836	-0.06043				0.66656	-0.02364				0.43562	0.03133				0.4331	-0.02216				0.41932	0.108
		0.65864	-0.05947				0.66688	-0.02357				0.43573	0.03302				0.43319	-0.02537				0.41941	0.1089
		0.659	-0.06078				0.66716	-0.0243				0.43584	0.0307				0.4333	-0.02604				0.41952	0.10893
		0.6593	-0.06033				0.66757	-0.02631				0.43593	0.02909				0.43338	-0.02669				0.41961	0.10938
		0.65954	-0.06107				0.66794	-0.02605				0.43604	0.02792				0.43346	-0.03124				0.41969	0.11325
		0.65987	-0.06118				0.66832	-0.029				0.43616	0.02427				0.43357	-0.0285				0.4198	0.11254
		0.6601	-0.05903				0.66865	-0.02784				0.43627	0.02605				0.43365	-0.03064				0.4199	0.10977
		0.66044	-0.05658				0.66894	-0.02629				0.43637	0.03046				0.43375	-0.02769				0.41998	0.11044
		0.6607	-0.05686				0.66941	-0.02217				0.43645	0.02787				0.43385	-0.02639				0.42008	0.11218
		0.66099	-0.05662				0.66985	-0.02074				0.43653	0.03084				0.43394	-0.02312				0.42018	0.11324
		0.66135	-0.05644				0.67017	-0.02068				0.43664	0.02985				0.43403	-0.02266				0.42028	0.11337
		0.66164	-0.05456				0.67051	-0.01911				0.43677	0.02999				0.43417	-0.02079				0.42037	0.11558
		0.66199	-0.05218				0.67083	-0.0203				0.43688	0.03136				0.4343	-0.01882				0.42046	0.11456
		0.66226	-0.05113				0.67118	-0.01947				0.43697	0.03279				0.4344	-0.01957				0.42058	0.11398
		0.66258	-0.04775				0.67149	-0.01888				0.43708	0.03302				0.4345	-0.0209				0.42066	0.11491
		0.66289	-0.04693				0.67187	-0.01826				0.43718	0.03008				0.43462	-0.01594				0.42076	0.11185
		0.66312	-0.04966				0.6722	-0.01966				0.43728	0.03203				0.43471	-0.01465				0.42087	0.11254
		0.66342	-0.04845				0.67247	-0.01922				0.43738	0.03556				0.4348	-0.01499				0.42098	0.10988
		0.6637	-0.04457				0.67274	-0.01769				0.43748	0.03583				0.43495	-0.01074				0.42108	0.10795
		0.66405	-0.04486				0.67312	-0.01626				0.43754	0.04009				0.43505	-0.00978				0.42117	0.10595
		0.66429	-0.04559				0.6734	-0.01625				0.43765	0.03827				0.43513	-0.00929				0.42124	0.10541
		0.66461	-0.04394				0.67376	-0.0147				0.43777	0.04569				0.43522	-0.00786				0.42132	0.10136
		0.66493	-0.04322				0.67409	-0.01495				0.43786	0.04777				0.43532	-0.00594				0.42141	0.10039
		0.66531	-0.04322				0.67454	-0.01236				0.43796	0.04307				0.4354	-0.00665				0.42151	0.09794
		0.6656	-0.04219				0.67493	-0.01088				0.43806	0.0447				0.43548	-0.00375				0.42162	0.09563
		0.66587	-0.0437				0.67525	-0.01116				0.43814	0.04762				0.43558	0.000923872				0.42171	0.09417
		0.66618	-0.04329				0.67566	-0.00953				0.43824	0.04683				0.43567	0.00203				0.42182	0.09427
		0.6666	-0.04271				0.67597	-0.00659				0.43833	0.05142				0.43579	0.00206				0.42189	0.09396
		0.66693	-0.04163				0.6764	-0.00454				0.43844	0.054				0.43589	0.00304				0.42198	0.0914
		0.66719	-0.04153				0.67683	-0.00293				0.43853	0.05582				0.43602	0.00191				0.4221	0.09051
		0.66745	-0.04042				0.67722	-0.00481				0.43865	0.05239				0.43611	0.00286				0.42221	0.09177
		0.66776	-0.03915				0.67746	-0.00381				0.43874	0.0502				0.43622	0.00417				0.42231	0.09336
		0.66804	-0.03839				0.67789	-0.00273				0.43883	0.05186				0.43633	-0.000159366				0.4224	0.09281
		0.66836	-0.03745				0.67828	-0.00267				0.43893	0.04985				0.43642	0.00354				0.42248	0.09034
		0.66863	-0.03808				0.67871	-0.00321				0.43906	0.04582				0.43651	0.00185				0.42257	0.09056
		0.66894	-0.03702				0.67903	-0.00451				0.43917	0.05114				0.43662	-9.9206e-05				0.42267	0.09025
		0.66925	-0.03566				0.67934	-0.00247				0.4393	0.04989				0.43672	0.00386				0.42279	0.09037
		0.66954	-0.03777				0.6798	-0.00182				0.43945	0.05526				0.4368	0.0066				0.42289	0.092
		0.66988	-0.03461				0.6802	-0.0021				0.43954	0.05347				0.43689	0.01021				0.42299	0.09248
		0.6702	-0.02941				0.68049	0.00115				0.43965	0.05452				0.43697	0.0117				0.42308	0.09166
		0.67057	-0.02681				0.68073	0.00319				0.43976	0.05339				0.43707	0.01359				0.42315	0.08951
		0.67097	-0.02534				0.68113	0.00327				0.43985	0.05242				0.4372	0.01608				0.42325	0.08905
		0.67124	-0.02468				0.68146	0.00586				0.43991	0.05362				0.43728	0.01922				0.42337	0.08776
		0.67159	-0.02379				0.68182	0.00748				0.43999	0.05094				0.43738	0.02153				0.42351	0.08713
		0.67188	-0.02351				0.68218	0.00872				0.44006	0.05208				0.4375	0.02223				0.42362	0.08304
		0.67217	-0.02386				0.68256	0.01218				0.44019	0.05496				0.43761	0.02398				0.42371	0.08221
		0.67251	-0.02279				0.68296	0.01551				0.4403	0.05734				0.4377	0.02501				0.42381	0.07995
		0.67286	-0.02337				0.68333	0.01618				0.44039	0.06062				0.43779	0.02848				0.4239	0.07788
		0.67322	-0.02257				0.68371	0.01705				0.44049	0.05867				0.43788	0.03049				0.42402	0.0799
		0.67353	-0.02184				0.68414	0.01762				0.44058	0.06275				0.43796	0.03175				0.42411	0.07815
		0.67383	-0.02067				0.68451	0.01858				0.44067	0.06446				0.43804	0.03093				0.42419	0.08112
		0.67414	-0.01948				0.68486	0.01987				0.44081	0.06313				0.43817	0.03209				0.42427	0.08055
		0.67447	-0.01957				0.68524	0.02147				0.4409	0.06486				0.43828	0.0318				0.42437	0.07875
		0.67478	-0.01922				0.68563	0.02094				0.44098	0.06076				0.43839	0.03086				0.42447	0.07969
		0.67507	-0.02173				0.68607	0.02109				0.44108	0.05981				0.43847	0.03492				0.42457	0.0785
		0.67539	-0.02027				0.68653	0.02244				0.4412	0.06134				0.43855	0.03753				0.42465	0.0781
		0.67568	-0.02005				0.6869	0.02312				0.44132	0.06328				0.43863	0.03707				0.42473	0.07793
		0.67603	-0.01776				0.68731	0.02534				0.44142	0.06413				0.43875	0.0397				0.42482	0.07677
		0.67636	-0.0193				0.68771	0.02815				0.44153	0.06211				0.43888	0.04006				0.4249	0.07804
		0.67666	-0.0172				0.68813	0.0307				0.44167	0.06099				0.439	0.03927				0.425	0.07494
		0.67699	-0.01523				0.68853	0.03166				0.44181	0.05732				0.4391	0.03792				0.4251	0.07245
		0.67728	-0.01601				0.68889	0.03191				0.4419	0.06069				0.4392	0.04083				0.42518	0.07441
		0.67756	-0.01688				0.68923	0.03291				0.44197	0.05797				0.43928	0.04205				0.42526	0.07369
		0.67787	-0.01547				0.6896	0.03112				0.44205	0.05934				0.43938	0.04182				0.42537	0.07437
		0.67817	-0.0148				0.68995	0.03006				0.44214	0.05775				0.43949	0.04202				0.42548	0.07596
		0.67857	-0.01398				0.69033	0.02886				0.44223	0.05946				0.43957	0.04384				0.42557	0.0757
		0.67892	-0.01442				0.69077	0.02917				0.44233	0.06201				0.43967	0.04426				0.42567	0.07554
		0.67934	-0.01532				0.6912	0.03049				0.44242	0.06259				0.43975	0.04391				0.42578	0.07395
		0.67974	-0.01525				0.69156	0.02957				0.4425	0.05953				0.43984	0.04613				0.4259	0.07304
		0.68002	-0.01206				0.69191	0.03235				0.44261	0.06028				0.43994	0.04342				0.42599	0.07392
		0.68035	-0.01193				0.69234	0.03258				0.44273	0.0631				0.44004	0.04275				0.4261	0.07683
		0.68069	-0.00942				0.69273	0.0334				0.44283	0.06417				0.44015	0.0418				0.42622	0.07805
		0.68097	-0.00496				0.69323	0.03306				0.44294	0.06476				0.44025	0.04036				0.42631	0.07978
		0.68141	-0.00429				0.69362	0.03344				0.44302	0.06438				0.44033	0.04438				0.4264	0.08024
		0.68179	-0.00164				0.69413	0.03254				0.44311	0.06497				0.4404	0.04182				0.42652	0.0829
		0.68212	-0.000100832				0.69458	0.03355				0.44318	0.06604				0.44049	0.04264				0.4266	0.08264
		0.68245	0.000274619				0.69501	0.03119				0.44325	0.06576				0.44059	0.04336				0.42668	0.08237
		0.68277	0.00313				0.69546	0.03131				0.44336	0.06552				0.4407	0.04277				0.42677	0.08431
		0.68302	0.0012				0.69591	0.02924				0.4435	0.06214				0.4408	0.04263				0.42686	0.08915
		0.68331	0.0024				0.69634	0.03049				0.4436	0.05683				0.4409	0.04321				0.42696	0.09076
		0.68376	0.00247				0.6967	0.03102				0.44369	0.05479				0.44098	0.04279				0.42704	0.08989
		0.68406	0.00351				0.69705	0.03118				0.44378	0.05418				0.44106	0.04117				0.42711	0.08973
		0.68436	0.00162				0.69739	0.03079				0.44386	0.05386				0.44116	0.03769				0.42723	0.09076
		0.68469	0.000659684				0.69776	0.02933				0.44395	0.05256				0.44125	0.03696				0.42732	0.08998
		0.68499	0.00272				0.69825	0.0294				0.44405	0.05494				0.44137	0.03943				0.4274	0.0939
		0.68536	0.0017				0.69868	0.0302				0.44416	0.05122				0.44151	0.0395				0.42753	0.09645
		0.68572	0.00207				0.69911	0.03193				0.44426	0.05299				0.4416	0.03689				0.42762	0.09756
		0.68612	0.00462				0.69953	0.03028				0.44436	0.05345				0.44168	0.03472				0.42772	0.0998
		0.68649	0.00441				0.69992	0.03153				0.44446	0.05412				0.44179	0.03329				0.42781	0.10071
		0.68688	0.00707				0.70037	0.02983				0.44455	0.05223				0.44188	0.03182				0.4279	0.10018
		0.68728	0.00548				0.70081	0.02991				0.44467	0.05182				0.44197	0.03339				0.42799	0.1007
		0.68761	0.00677				0.70119	0.03148				0.44482	0.05041				0.44208	0.03449				0.42809	0.10245
		0.68791	0.00828				0.70173	0.02995				0.44494	0.04844				0.44218	0.03479				0.42818	0.10311
		0.68817	0.00868				0.7022	0.02936				0.44508	0.05148				0.44229	0.03652				0.42824	0.10429
		0.68855	0.01056				0.70263	0.02885				0.4452	0.05006				0.44237	0.03906				0.42836	0.10451
		0.68891	0.01114				0.70304	0.03012				0.44532	0.05025				0.44245	0.0367				0.4285	0.10344
		0.68939	0.01146				0.70358	0.02892				0.44543	0.05303				0.44256	0.03253				0.42859	0.10305
		0.6898	0.01243				0.70401	0.03189				0.4455	0.05545				0.44269	0.03262				0.42867	0.10407
		0.69018	0.0129				0.70457	0.03342				0.44557	0.05874				0.44278	0.0321				0.42876	0.10663
		0.69053	0.01416				0.70497	0.03149				0.44565	0.05996				0.44288	0.02997				0.42885	0.10999
		0.69086	0.0141				0.70543	0.03218				0.44576	0.06597				0.44301	0.03017				0.42896	0.10839
		0.69128	0.01556				0.70586	0.03344				0.44585	0.06416				0.44313	0.03128				0.42906	0.1096
		0.6916	0.01757				0.70631	0.03463				0.44593	0.06704				0.44319	0.03052				0.42916	0.11089
		0.69198	0.01971				0.70671	0.03622				0.44601	0.07065				0.44325	0.03248				0.42928	0.11014
		0.69221	0.02019				0.70717	0.03813				0.44611	0.07044				0.44333	0.0316				0.42938	0.11146
		0.69252	0.02276				0.70765	0.03741				0.44621	0.07292				0.44345	0.03387				0.42946	0.10847
		0.69285	0.02247				0.70802	0.03724				0.4463	0.07221				0.44357	0.03559				0.42956	0.10819
		0.69313	0.02067				0.70852	0.03693				0.44639	0.07465				0.44368	0.03733				0.42967	0.10861
		0.69348	0.01811				0.70897	0.03836				0.4465	0.07437				0.44377	0.03655				0.42974	0.11003
		0.6939	0.0189				0.70952	0.03452				0.4466	0.07593				0.44385	0.03695				0.42983	0.10868
		0.69428	0.02117				0.70998	0.03471				0.4467	0.07345				0.44397	0.03713				0.4299	0.10736
		0.69471	0.02179				0.71049	0.03404				0.4468	0.07325				0.44408	0.03579				0.42999	0.10629
		0.69511	0.02132				0.71121	0.03272				0.44689	0.07485				0.4442	0.03907				0.43008	0.10768
		0.69551	0.02111				0.71171	0.03299				0.44699	0.07347				0.44432	0.03838				0.43019	0.1098
		0.69586	0.01915				0.71222	0.03373				0.4471	0.07558				0.4444	0.03875				0.43027	0.11291
		0.69626	0.01846				0.71267	0.0327				0.44718	0.07635				0.4445	0.04127				0.43037	0.11296
		0.6967	0.01921				0.71312	0.03105				0.44726	0.07771				0.44459	0.03979				0.43047	0.11574
		0.69716	0.02334				0.71348	0.03439				0.44734	0.07757				0.44469	0.04191				0.43056	0.11758
		0.69759	0.02538				0.71398	0.0347				0.44747	0.0776				0.44477	0.04471				0.43065	0.11479
		0.6979	0.02411				0.71445	0.03551				0.44758	0.08191				0.44488	0.04125				0.43077	0.11617
		0.69817	0.02557				0.71484	0.03418				0.44768	0.0789				0.44498	0.04191				0.43086	0.11522
		0.69845	0.02567				0.71534	0.0354				0.44775	0.08122				0.44506	0.04379				0.43094	0.11576
		0.69886	0.02657				0.71588	0.03519				0.44786	0.08052				0.44515	0.04607				0.43103	0.11705
		0.69927	0.02815				0.71642	0.03526				0.44798	0.07692				0.44524	0.04622				0.43112	0.11586
		0.69972	0.02881				0.71694	0.03667				0.44809	0.07941				0.44534	0.04775				0.43122	0.1148
		0.7001	0.03067				0.71755	0.03732				0.4482	0.0777				0.44542	0.04574				0.43131	0.11277
		0.7004	0.0328				0.71823	0.03798				0.44828	0.07897				0.44552	0.04712				0.4314	0.11274
		0.70079	0.0347				0.71893	0.0398				0.44839	0.08108				0.44562	0.0495				0.43148	0.1116
		0.7011	0.03355				0.71939	0.04023				0.4485	0.07599				0.44572	0.04974				0.43158	0.1115
		0.70142	0.03329				0.71977	0.03912				0.44864	0.07641				0.44583	0.05127				0.43167	0.10968
		0.70189	0.03345				0.72011	0.04038				0.44874	0.07518				0.44592	0.0541				0.43176	0.10658
		0.70242	0.03398				0.72057	0.04173				0.44885	0.07677				0.44601	0.05465				0.43186	0.10548
		0.7029	0.0329				0.72116	0.03954				0.449	0.07888				0.44609	0.05444				0.43195	0.10291
		0.70337	0.03325				0.72167	0.04002				0.4491	0.07738				0.44617	0.05689				0.43204	0.09819
		0.70375	0.0328				0.72223	0.04223				0.44918	0.07458				0.44624	0.05969				0.43218	0.09541
		0.70415	0.0349				0.72281	0.04336				0.44926	0.07399				0.44632	0.06263				0.43227	0.09317
		0.70452	0.0342				0.72341	0.04391				0.44934	0.07471				0.44642	0.06371				0.43237	0.09313
		0.70493	0.0342				0.72406	0.04546				0.44942	0.0723				0.44652	0.06353				0.43249	0.09253
		0.70522	0.03606				0.72469	0.04684				0.44951	0.0722				0.44661	0.06383				0.43259	0.08873
		0.7056	0.03479				0.72536	0.05051				0.44961	0.07528				0.4467	0.06335				0.43268	0.08772
		0.70594	0.03499				0.72601	0.05079				0.44972	0.0757				0.4468	0.06306				0.43278	0.0871
		0.7064	0.0366				0.72651	0.05079				0.4498	0.07276				0.44688	0.06428				0.43287	0.08703
		0.70671	0.03657				0.72707	0.05295				0.44993	0.0765				0.44696	0.06476				0.43298	0.08542
		0.70717	0.03934				0.72754	0.05172				0.45002	0.07212				0.44706	0.0639				0.43305	0.08266
		0.70762	0.03895				0.7281	0.05244				0.45008	0.07618				0.44717	0.06568				0.43312	0.08265
		0.70806	0.03853				0.72874	0.05167				0.45015	0.07213				0.44729	0.06216				0.43323	0.08181
		0.7085	0.03817				0.7292	0.05402				0.45024	0.07248				0.44738	0.0608				0.43336	0.07702
		0.70893	0.03809				0.72988	0.05441				0.45032	0.07182				0.4475	0.06185				0.43348	0.07587
		0.70936	0.03938				0.7306	0.05545				0.4504	0.06936				0.44759	0.06302				0.4336	0.07571
		0.70978	0.03981				0.73118	0.05834				0.45048	0.06608				0.44769	0.05997				0.43368	0.07324
		0.71021	0.04231				0.73179	0.05769				0.45057	0.06346				0.44781	0.05614				0.43377	0.07108
		0.7107	0.04386				0.73254	0.05843				0.45068	0.0626				0.44793	0.05516				0.43385	0.06668
		0.71105	0.04608				0.73322	0.06008				0.45077	0.06389				0.44804	0.05661				0.43395	0.06678
		0.71153	0.0474				0.73396	0.06122				0.45087	0.06383				0.44814	0.056				0.43405	0.06432
		0.71186	0.05071				0.73449	0.06231				0.45096	0.06418				0.44823	0.06085				0.43412	0.0644
		0.71226	0.05203				0.73512	0.06333				0.45107	0.06361				0.44836	0.059				0.43424	0.06089
		0.71267	0.04949				0.73569	0.06433				0.45117	0.0598				0.44848	0.05878				0.43433	0.0602
		0.71312	0.05072				0.73639	0.06568				0.45128	0.05456				0.44856	0.05829				0.43441	0.05767
		0.71355	0.04842				0.73701	0.06494				0.4514	0.05525				0.44865	0.05618				0.43448	0.05841
		0.71395	0.04965				0.73757	0.06669				0.4515	0.05569				0.44873	0.05604				0.43457	0.05297
		0.71436	0.05075				0.73825	0.06609				0.45161	0.05743				0.44882	0.0566				0.43465	0.05287
		0.71475	0.05218				0.73897	0.06398				0.4517	0.05995				0.4489	0.05411				0.43475	0.05188
		0.7152	0.05286				0.73977	0.06467				0.45177	0.05664				0.44898	0.05579				0.43484	0.05065
		0.71561	0.05659				0.74053	0.06514				0.45186	0.05622				0.44907	0.0531				0.43491	0.04953
		0.71614	0.0554				0.74143	0.06405				0.45194	0.05746				0.44916	0.05249				0.43498	0.04739
		0.71666	0.05535				0.74228	0.06384				0.45202	0.05664				0.44927	0.05245				0.43508	0.04395
		0.71716	0.05412				0.74294	0.06237				0.45209	0.05994				0.44936	0.05116				0.43517	0.04154
		0.71767	0.05433				0.7435	0.06138				0.4522	0.0575				0.44946	0.05188				0.43526	0.04239
		0.718	0.05606				0.74423	0.06135				0.45228	0.05561				0.44955	0.05212				0.43535	0.03784
		0.71848	0.05844				0.74497	0.06053				0.45239	0.05935				0.44964	0.04752				0.43544	0.03528
		0.71894	0.05942				0.74572	0.05939				0.45247	0.05928				0.44972	0.04625				0.43553	0.0364
		0.7194	0.06104				0.7468	0.05903				0.45257	0.05569				0.44982	0.04549				0.43564	0.03328
		0.71989	0.06416				0.74764	0.05837				0.45267	0.05639				0.44992	0.04707				0.43572	0.0337
		0.72042	0.06281				0.74853	0.05896				0.45275	0.05292				0.45001	0.04697				0.4358	0.03359
		0.72088	0.06175				0.74925	0.0588				0.45283	0.05388				0.45011	0.04491				0.43589	0.03313
		0.72122	0.06173				0.75007	0.06124				0.45295	0.05258				0.45025	0.04763				0.43598	0.03159
		0.72165	0.05893				0.75101	0.06039				0.45306	0.04804				0.45037	0.048				0.43606	0.03042
		0.72214	0.05848				0.75178	0.06144				0.45317	0.04865				0.45046	0.04491				0.43616	0.02718
		0.72257	0.05546				0.75266	0.0612				0.45326	0.04352				0.45053	0.047				0.43624	0.02484
		0.72303	0.05775				0.75379	0.06625				0.45336	0.04348				0.45061	0.0465				0.43634	0.02101
		0.72361	0.05874				0.75485	0.07073				0.45346	0.04158				0.45072	0.04243				0.43642	0.01924
		0.7241	0.05753				0.75558	0.07273				0.45355	0.0435				0.45082	0.04246				0.43648	0.02072
		0.72462	0.05839				0.75639	0.07191				0.45366	0.044				0.45091	0.04289				0.43657	0.01897
		0.72505	0.06037				0.75758	0.07119				0.45377	0.04764				0.45104	0.04723				0.43665	0.01708
		0.72556	0.06129				0.75853	0.07165				0.45386	0.04735				0.45114	0.04978				0.43673	0.01562
		0.72607	0.06085				0.75961	0.07199				0.45395	0.04626				0.45123	0.052				0.43683	0.01667
		0.72651	0.06168				0.76078	0.07226				0.45404	0.05073				0.45132	0.04987				0.4369	0.01397
		0.72709	0.05894				0.76175	0.07247				0.45413	0.04897				0.4514	0.05141				0.43699	0.01344
		0.72767	0.05711				0.76269	0.07469				0.45421	0.04796				0.4515	0.05089				0.43709	0.0141
		0.72821	0.05977				0.76364	0.07319				0.45427	0.05026				0.45159	0.05288				0.43718	0.0149
		0.72868	0.06025				0.76486	0.07477				0.45434	0.05185				0.45167	0.05441				0.43725	0.01625
		0.72912	0.05972				0.76622	0.07397				0.45443	0.0564				0.45176	0.05314				0.43735	0.01779
		0.72958	0.05985				0.76753	0.07342				0.45454	0.05467				0.45185	0.05441				0.43746	0.01927
		0.72999	0.06167				0.76852	0.07373				0.45463	0.05909				0.45196	0.05222				0.43757	0.01783
		0.73045	0.06001				0.7695	0.07467				0.45472	0.06118				0.45205	0.05259				0.43767	0.01908
		0.731	0.06143				0.77071	0.07495				0.45482	0.06139				0.45215	0.04959				0.43777	0.01745
		0.73157	0.06133				0.77211	0.07384				0.45493	0.0588				0.45225	0.05014				0.43787	0.01997
		0.7321	0.0626				0.77359	0.07572				0.45503	0.06165				0.45236	0.04682				0.43796	0.02029
		0.73263	0.06455				0.77496	0.07707				0.4551	0.06361				0.45247	0.0485				0.43803	0.02258
		0.73321	0.06375				0.77608	0.07577				0.4552	0.06285				0.45255	0.04892				0.43811	0.02271
		0.73375	0.06291				0.7774	0.07836				0.45529	0.06136				0.45263	0.0509				0.43821	0.0229
		0.73424	0.06247				0.77877	0.08063				0.45536	0.05783				0.45272	0.0512				0.43831	0.02374
		0.7347	0.06266				0.78042	0.07989				0.45545	0.0571				0.45281	0.05045				0.4384	0.02603
		0.73546	0.06289				0.78204	0.08106				0.45555	0.05642				0.45289	0.05213				0.43851	0.02511
		0.73604	0.06101				0.78347	0.08218				0.45564	0.05395				0.45299	0.05351				0.43859	0.02857
		0.73655	0.06098				0.78486	0.08065				0.45571	0.05314				0.45308	0.05453				0.43869	0.02874
		0.7371	0.05728				0.78642	0.08071				0.4558	0.05146				0.45319	0.0565				0.43879	0.02847
		0.73766	0.05619				0.7885	0.08295				0.45591	0.05238				0.45326	0.05618				0.43888	0.03064
		0.73823	0.05649				0.79003	0.08391				0.45601	0.04919				0.45333	0.05562				0.43897	0.03286
		0.73885	0.05672				0.7917	0.08371				0.45611	0.04915				0.45343	0.05862				0.43905	0.03657
		0.73938	0.05805				0.79345	0.08401				0.45623	0.05219				0.45354	0.06109				0.43914	0.03939
		0.74	0.05488				0.79574	0.08525				0.45633	0.04982				0.45367	0.06143				0.43924	0.04421
		0.74054	0.05522				0.79754	0.08496				0.45641	0.04998				0.45375	0.06372				0.43931	0.04552
		0.74104	0.05328				0.79936	0.08501				0.45651	0.04652				0.45386	0.06196				0.43939	0.046
		0.74159	0.05402				0.80182	0.08672				0.45661	0.05155				0.45395	0.0601				0.43946	0.04533
		0.74218	0.05676				0.80411	0.08398				0.45668	0.04723				0.45403	0.06045				0.43954	0.04265
		0.74293	0.05692				0.806	0.08464				0.45675	0.04851				0.45415	0.05893				0.43963	0.04454
		0.7436	0.05554				0.80901	0.08493				0.45682	0.04873				0.45425	0.05845				0.43971	0.04308
		0.74429	0.05458				0.81128	0.08411				0.45693	0.05172				0.45434	0.05495				0.43981	0.0408
		0.74496	0.05394				0.81387	0.08477				0.45702	0.05145				0.45444	0.05055				0.43992	0.04501
		0.74562	0.05356				0.81733	0.08623				0.45711	0.04912				0.45453	0.05083				0.43999	0.04379
		0.74626	0.05207				0.81985	0.08813				0.45718	0.05032				0.45461	0.05276				0.44008	0.04475
		0.74684	0.05297				0.8238	0.0859				0.45727	0.05016				0.4547	0.05323				0.44018	0.04634
		0.74741	0.05394				0.82687	0.08572				0.45735	0.04764				0.45478	0.05223				0.44026	0.04612
		0.74789	0.05415				0.83138	0.08516				0.45745	0.04708				0.45487	0.05164				0.44035	0.04721
		0.74838	0.05523				0.83565	0.08383				0.45756	0.04628				0.45498	0.05171				0.44044	0.04729
		0.74907	0.05423				0.84054	0.08474				0.45762	0.05103				0.45506	0.05121				0.44053	0.04844
		0.74982	0.05401				0.84661	0.08535				0.45771	0.04848				0.45514	0.05005				0.44063	0.04966
		0.75062	0.05341				0.85386	0.08293				0.45779	0.046				0.45523	0.04937				0.44071	0.0535
		0.75147	0.05351				0.86354	0.08244				0.4579	0.0488				0.45531	0.04838				0.4408	0.05403
		0.75237	0.05394				0.88089	0.08441				0.45802	0.05112				0.4554	0.04525				0.44088	0.05478
		0.75295	0.05634									0.45812	0.05062				0.45549	0.04621				0.44095	0.05658
		0.75349	0.05743									0.45823	0.04633				0.45559	0.04977				0.44103	0.05796
		0.75417	0.05687									0.45834	0.0437				0.45568	0.04633				0.44112	0.05909
		0.75485	0.05796									0.45844	0.04354				0.45576	0.04936				0.44121	0.06476
		0.7555	0.05754									0.45855	0.04366				0.45582	0.0428				0.4413	0.06673
		0.75621	0.05713									0.45862	0.04491				0.45591	0.03892				0.44141	0.06594
		0.75705	0.05938									0.4587	0.04271				0.45602	0.03849				0.44149	0.06723
		0.75818	0.05992									0.45878	0.04475				0.45611	0.03935				0.44156	0.06844
		0.75917	0.06289									0.45887	0.03984				0.45618	0.03672				0.44163	0.07106
		0.75985	0.06334									0.45896	0.03821				0.45626	0.03572				0.44172	0.07336
		0.76039	0.06356									0.45902	0.03625				0.45635	0.03548				0.44179	0.07369
		0.7612	0.06312									0.45911	0.03572				0.45646	0.03509				0.44188	0.07329
		0.76216	0.06493									0.45924	0.03162				0.45657	0.03503				0.44197	0.07456
		0.76284	0.06335									0.45937	0.03327				0.45666	0.03548				0.44204	0.07788
		0.76375	0.06529									0.45945	0.03339				0.45675	0.03153				0.44212	0.07762
		0.76476	0.06649									0.45955	0.03266				0.45684	0.03563				0.44222	0.08
		0.76583	0.06749									0.45965	0.03335				0.45693	0.03661				0.4423	0.08416
		0.76674	0.06817									0.45974	0.03262				0.45702	0.03738				0.44239	0.08497
		0.76762	0.06831									0.45984	0.03296				0.45709	0.03692				0.44249	0.08494
		0.76842	0.07111									0.45991	0.03575				0.45717	0.03811				0.44259	0.08637
		0.76938	0.07032									0.46	0.03606				0.45725	0.04079				0.44267	0.08823
		0.7704	0.06985									0.46008	0.03637				0.45735	0.04327				0.44278	0.09237
		0.77124	0.06769									0.46014	0.03446				0.45745	0.04037				0.4429	0.09074
		0.77243	0.06772									0.46022	0.03033				0.45755	0.04229				0.44301	0.09047
		0.77355	0.06674									0.46031	0.03103				0.45763	0.03982				0.4431	0.089
		0.77459	0.06725									0.4604	0.03261				0.45771	0.03863				0.44318	0.09046
		0.77563	0.0676									0.46046	0.03275				0.45781	0.03914				0.44327	0.08781
		0.7766	0.06661									0.46055	0.0361				0.45791	0.03824				0.44336	0.08952
		0.77764	0.06696									0.46067	0.03352				0.45801	0.03736				0.44346	0.09036
		0.77874	0.06569									0.46078	0.03244				0.45808	0.03629				0.44354	0.09201
		0.78017	0.06445									0.46089	0.03268				0.45818	0.03583				0.44362	0.09288
		0.78124	0.06174									0.46099	0.03587				0.45826	0.03799				0.44371	0.09236
		0.78247	0.06061									0.46107	0.03633				0.45837	0.0369				0.4438	0.09184
		0.78355	0.05798									0.46115	0.0409				0.45849	0.03562				0.44387	0.08914
		0.78473	0.05675									0.46124	0.04362				0.4586	0.0347				0.44396	0.08654
		0.78602	0.05615									0.46134	0.04529				0.45868	0.0355				0.44403	0.08476
		0.78767	0.05483									0.46142	0.04041				0.45875	0.0361				0.4441	0.08537
		0.78884	0.05385									0.4615	0.04216				0.45884	0.03377				0.44419	0.08359
		0.7899	0.05343									0.4616	0.04378				0.45894	0.03318				0.44429	0.08653
		0.79135	0.05117									0.4617	0.04249				0.45902	0.03506				0.44438	0.08846
		0.79298	0.04878									0.46177	0.04055				0.45911	0.03575				0.44445	0.08321
		0.79463	0.04893									0.46186	0.04144				0.45921	0.03448				0.44453	0.08378
		0.79585	0.04624									0.46196	0.03979				0.4593	0.0335				0.44461	0.0837
		0.79719	0.04237									0.46204	0.04193				0.45939	0.03274				0.4447	0.08235
		0.79886	0.04062									0.46212	0.04314				0.45947	0.03077				0.44478	0.08176
		0.80097	0.03869									0.46221	0.04216				0.45954	0.029				0.44487	0.08081
		0.80237	0.04025									0.46233	0.0443				0.45962	0.02932				0.44496	0.08073
		0.8038	0.03908									0.46243	0.04535				0.45972	0.03026				0.44505	0.07997
		0.80577	0.03816									0.46253	0.0527				0.45983	0.02752				0.44513	0.07854
		0.80788	0.0363									0.46262	0.05044				0.45991	0.0252				0.44522	0.07886
		0.8096	0.03506									0.46271	0.05355				0.46	0.02783				0.44531	0.07656
		0.81143	0.0347									0.46277	0.05617				0.46009	0.0299				0.44542	0.07297
		0.81375	0.03146									0.46285	0.05968				0.46018	0.02839				0.44551	0.07451
		0.81582	0.0302									0.46296	0.05825				0.46026	0.02527				0.44562	0.07732
		0.818	0.02815									0.46307	0.05619				0.46035	0.02264				0.44572	0.07926
		0.82039	0.02658									0.46316	0.05975				0.46045	0.02065				0.4458	0.0768
		0.82296	0.02372									0.46324	0.05856				0.46053	0.02253				0.44588	0.07673
		0.82539	0.02578									0.46334	0.06008				0.46062	0.02291				0.44595	0.07684
		0.82831	0.02478									0.46343	0.06262				0.46069	0.02451				0.44602	0.07609
		0.83122	0.02443									0.46353	0.05871				0.46078	0.02202				0.4461	0.07722
		0.83419	0.02386									0.46361	0.05721				0.46086	0.0194				0.44618	0.07658
		0.83778	0.02425									0.46369	0.05531				0.46095	0.01736				0.44627	0.07687
		0.84129	0.02141									0.46378	0.05577				0.46104	0.01684				0.44634	0.07656
		0.84538	0.01724									0.46389	0.05492				0.46111	0.01824				0.44643	0.0754
		0.84994	0.01933									0.46399	0.05361				0.4612	0.01823				0.44652	0.07544
		0.85493	0.01949									0.46408	0.05319				0.46128	0.0185				0.4466	0.07791
		0.86076	0.02132									0.46417	0.05462				0.46137	0.015				0.44669	0.0767
		0.86807	0.02229									0.46426	0.05521				0.46145	0.01671				0.44676	0.07678
		0.87775	0.02004									0.46437	0.05587				0.46155	0.01608				0.44686	0.07501
		0.89523	0.02136									0.46447	0.0556				0.46166	0.01749				0.44698	0.07351
												0.46456	0.05357				0.46172	0.019				0.44711	0.07278
												0.46465	0.05342				0.46182	0.01934				0.44723	0.07019
												0.46473	0.05374				0.46189	0.01715				0.44731	0.0678
												0.46479	0.05349				0.46196	0.01606				0.44742	0.07083
												0.46487	0.05337				0.46206	0.01643				0.4475	0.06788
												0.46495	0.05191				0.46214	0.01956				0.44756	0.06857
												0.46503	0.05368				0.46223	0.01741				0.44765	0.06834
												0.46511	0.0531				0.46233	0.01442				0.44772	0.07033
												0.4652	0.05283				0.46241	0.01478				0.4478	0.07103
												0.4653	0.05431				0.46252	0.01159				0.44788	0.06925
												0.46543	0.05277				0.46259	0.00875				0.44795	0.06715
												0.46551	0.05458				0.46266	0.00846				0.44805	0.0657
												0.46558	0.05569				0.46275	0.00597				0.44814	0.06386
												0.46567	0.06054				0.46286	0.00319				0.44823	0.0624
												0.46574	0.05973				0.46296	0.00247				0.44832	0.06451
												0.46582	0.06187				0.46306	0.00386				0.44841	0.067
												0.46589	0.06303				0.46315	0.0026				0.44849	0.06629
												0.46598	0.06569				0.46322	0.00222				0.44858	0.0686
												0.46609	0.06614				0.46331	0.00324				0.44865	0.06993
												0.46621	0.07009				0.46341	0.00551				0.44874	0.07058
												0.46632	0.07046				0.46354	0.0049				0.44883	0.07321
												0.46642	0.07411				0.46363	0.00627				0.4489	0.0709
												0.4665	0.07365				0.46373	0.00564				0.44896	0.0685
												0.46659	0.07215				0.46383	0.00493				0.44907	0.06696
												0.46669	0.07194				0.46391	0.00455				0.44915	0.06644
												0.46678	0.07292				0.46398	0.00324				0.44923	0.06945
												0.46685	0.07032				0.46408	0.00334				0.44931	0.07327
												0.46693	0.07084				0.46414	0.00378				0.4494	0.07321
												0.46704	0.07267				0.46421	0.00446				0.44948	0.07094
												0.46711	0.07032				0.46431	0.00562				0.44956	0.07052
												0.4672	0.06826				0.46442	0.00782				0.44962	0.06947
												0.4673	0.06592				0.46453	0.0054				0.44971	0.06993
												0.46741	0.06699				0.46462	0.00302				0.44983	0.06974
												0.46749	0.0678				0.46471	0.00523				0.44991	0.06935
												0.4676	0.07098				0.46482	0.00382				0.45	0.06637
												0.4677	0.07023				0.4649	0.00651				0.45009	0.06629
												0.46779	0.06749				0.46497	0.00696				0.45019	0.07171
												0.46789	0.0647				0.46505	0.00816				0.45028	0.06927
												0.46798	0.06357				0.46513	0.00781				0.45037	0.06989
												0.46806	0.06572				0.46521	0.01116				0.45043	0.07029
												0.46813	0.06524				0.4653	0.01535				0.45051	0.07034
												0.46821	0.06353				0.46539	0.01745				0.45059	0.07079
												0.46829	0.06447				0.46549	0.01779				0.45068	0.07074
												0.46838	0.0679				0.46557	0.01742				0.45078	0.07349
												0.46846	0.06601				0.46566	0.01687				0.45086	0.0714
												0.46857	0.06371				0.46575	0.01985				0.45094	0.07113
												0.46865	0.06397				0.46584	0.02125				0.45101	0.07057
												0.46872	0.06114				0.46594	0.02252				0.45111	0.06914
												0.46881	0.06253				0.46602	0.02331				0.45122	0.07106
												0.46891	0.06282				0.46611	0.02051				0.45133	0.07145
												0.469	0.06169				0.46619	0.02469				0.45142	0.07092
												0.46908	0.06131				0.46626	0.0252				0.45151	0.06863
												0.46918	0.06024				0.46632	0.02295				0.45157	0.0661
												0.46927	0.05906				0.4664	0.02376				0.45166	0.06778
												0.46937	0.05759				0.46648	0.02107				0.45175	0.06805
												0.46948	0.05472				0.46659	0.02261				0.45185	0.06779
												0.46955	0.05264				0.46668	0.02402				0.45192	0.07017
												0.46962	0.05395				0.46678	0.02604				0.45199	0.0718
												0.4697	0.053				0.46686	0.02411				0.4521	0.07142
												0.46978	0.05562				0.46695	0.02539				0.45222	0.07004
												0.46987	0.06005				0.46702	0.02711				0.45232	0.07148
												0.47001	0.05333				0.46712	0.02851				0.4524	0.06849
												0.47013	0.0499				0.46722	0.0273				0.45249	0.06799
												0.47021	0.05043				0.46732	0.02201				0.45256	0.06723
												0.47029	0.0441				0.46743	0.02758				0.45264	0.06698
												0.47041	0.04041				0.46751	0.02799				0.45271	0.06941
												0.47048	0.04149				0.46758	0.02402				0.45279	0.07225
												0.47054	0.04288				0.46767	0.02344				0.45287	0.07175
												0.47063	0.041				0.46776	0.02359				0.45295	0.07139
												0.47072	0.03824				0.46785	0.02223				0.45302	0.06903
												0.47082	0.03895				0.46792	0.02211				0.45313	0.0702
												0.47091	0.03805				0.46799	0.02376				0.45323	0.07353
												0.47104	0.03756				0.46808	0.0236				0.4533	0.07429
												0.47112	0.04005				0.46815	0.0217				0.45338	0.07376
												0.47119	0.0367				0.46823	0.02402				0.45346	0.07357
												0.47126	0.03332				0.46832	0.02258				0.45353	0.07279
												0.47134	0.03741				0.46841	0.02241				0.45361	0.07314
												0.47142	0.03723				0.4685	0.02244				0.45369	0.07222
												0.4715	0.03413				0.46856	0.02364				0.45377	0.07323
												0.47156	0.03068				0.46864	0.02463				0.45385	0.07523
												0.47164	0.03043				0.46873	0.02581				0.45394	0.07583
												0.47173	0.03299				0.46884	0.02539				0.45405	0.08031
												0.47181	0.03363				0.46894	0.02597				0.45413	0.08009
												0.47189	0.02988				0.46906	0.02678				0.4542	0.08053
												0.47199	0.02957				0.46917	0.02786				0.45428	0.07903
												0.47211	0.03403				0.46926	0.03041				0.45435	0.07773
												0.47224	0.02799				0.46935	0.0296				0.45446	0.07503
												0.47233	0.02667				0.46944	0.03119				0.45456	0.0779
												0.47244	0.02209				0.46951	0.03247				0.45465	0.07778
												0.47253	0.02171				0.4696	0.03396				0.45475	0.07916
												0.47262	0.02504				0.4697	0.03421				0.45485	0.07904
												0.4727	0.02694				0.46979	0.03606				0.45493	0.07565
												0.47277	0.02988				0.46987	0.03601				0.455	0.07378
												0.47283	0.02804				0.46996	0.03776				0.45508	0.07051
												0.47291	0.02474				0.47004	0.03634				0.45517	0.07394
												0.47302	0.02439				0.47013	0.03628				0.45525	0.07159
												0.47311	0.02297				0.4702	0.03769				0.45533	0.06884
												0.47321	0.02537				0.47029	0.04181				0.45543	0.06608
												0.47329	0.02536				0.47039	0.04194				0.45552	0.06509
												0.47341	0.02195				0.47048	0.04378				0.45559	0.06478
												0.47349	0.01911				0.47056	0.04445				0.45568	0.0648
												0.47358	0.02088				0.47065	0.04527				0.45579	0.06367
												0.47367	0.01895				0.47073	0.04492				0.45589	0.06488
												0.47373	0.0188				0.47084	0.0454				0.45597	0.06459
												0.4738	0.018				0.4709	0.04746				0.45604	0.06252
												0.47388	0.01807				0.47096	0.04642				0.45614	0.06447
												0.47398	0.02063				0.47105	0.04332				0.45622	0.06134
												0.47408	0.02293				0.47113	0.0412				0.45631	0.06095
												0.47418	0.02602				0.47121	0.04182				0.45639	0.05802
												0.47425	0.02639				0.47129	0.04079				0.45649	0.05701
												0.47434	0.027				0.47138	0.04202				0.45656	0.054
												0.47446	0.02923				0.47149	0.04435				0.45664	0.053
												0.47457	0.02959				0.47158	0.04481				0.45672	0.05162
												0.47467	0.03049				0.47166	0.04738				0.45681	0.05184
												0.47474	0.02915				0.47173	0.04522				0.45692	0.05102
												0.47482	0.03058				0.47181	0.04516				0.45701	0.04864
												0.4749	0.03342				0.47188	0.0417				0.45708	0.04908
												0.47501	0.03373				0.47198	0.04165				0.45714	0.04809
												0.47509	0.03379				0.4721	0.04097				0.45722	0.04757
												0.47518	0.03413				0.47218	0.04084				0.45731	0.04652
												0.47528	0.03377				0.47227	0.04013				0.4574	0.04439
												0.47537	0.03542				0.47238	0.03895				0.45747	0.04233
												0.47544	0.03302				0.47245	0.03558				0.45757	0.04238
												0.4755	0.03338				0.47254	0.03286				0.45768	0.04206
												0.47555	0.03526				0.47263	0.03252				0.45775	0.0404
												0.47562	0.03304				0.47272	0.0325				0.45782	0.04149
												0.47569	0.03115				0.47282	0.03244				0.45788	0.04004
												0.47576	0.03311				0.47288	0.03406				0.45796	0.036
												0.47583	0.03273				0.47297	0.03208				0.45803	0.03508
												0.47593	0.03171				0.47306	0.03034				0.45811	0.0332
												0.47604	0.03178				0.47315	0.02929				0.45818	0.03068
												0.47613	0.0308				0.47323	0.02965				0.45825	0.03353
												0.47621	0.03169				0.47331	0.0315				0.45832	0.03358
												0.4763	0.03646				0.47342	0.03048				0.45841	0.03223
												0.47636	0.03936				0.47352	0.03039				0.45849	0.03242
												0.47646	0.03485				0.47362	0.02777				0.45857	0.03248
												0.47655	0.0363				0.47369	0.02708				0.45864	0.03381
												0.47665	0.03646				0.47377	0.02891				0.45873	0.0312
												0.47675	0.03946				0.47387	0.03013				0.45879	0.03419
												0.47684	0.03834				0.47397	0.03243				0.45887	0.03199
												0.47693	0.03993				0.47406	0.03194				0.45897	0.03361
												0.47702	0.03858				0.47415	0.03006				0.45905	0.0335
												0.4771	0.0422				0.47421	0.02873				0.45914	0.03208
												0.47718	0.04191				0.47428	0.02743				0.45922	0.03172
												0.47727	0.03969				0.47437	0.02634				0.45931	0.03055
												0.47734	0.04124				0.47445	0.0279				0.45939	0.03261
												0.47742	0.03904				0.47452	0.02684				0.45947	0.03357
												0.47753	0.03833				0.47463	0.02623				0.45958	0.03303
												0.47763	0.03975				0.47473	0.0263				0.45965	0.03199
												0.47772	0.03522				0.47481	0.0275				0.45974	0.03066
												0.47781	0.03708				0.47489	0.03025				0.4598	0.03238
												0.47788	0.03568				0.47497	0.03054				0.45989	0.03178
												0.47795	0.03592				0.47506	0.02899				0.45995	0.03514
												0.47802	0.03313				0.47513	0.02621				0.46002	0.03784
												0.47808	0.03236				0.47519	0.02964				0.46012	0.037
												0.47816	0.03306				0.47526	0.03048				0.46019	0.03667
												0.47827	0.03232				0.47537	0.03238				0.46028	0.03665
												0.47833	0.03179				0.47546	0.02928				0.46035	0.03735
												0.47839	0.03089				0.47557	0.02766				0.46041	0.03764
												0.47849	0.03239				0.47567	0.02759				0.4605	0.03833
												0.47858	0.02878				0.47579	0.03019				0.46058	0.03634
												0.47868	0.02583				0.47587	0.02893				0.46067	0.03428
												0.47876	0.02863				0.47594	0.02914				0.46076	0.03618
												0.47883	0.02974				0.47603	0.02741				0.46083	0.03836
												0.47891	0.03169				0.47612	0.03254				0.46094	0.03867
												0.479	0.03465				0.47621	0.02769				0.46102	0.04267
												0.47911	0.03551				0.47629	0.02639				0.46109	0.04328
												0.47918	0.03326				0.47636	0.03136				0.46118	0.04505
												0.47926	0.0302				0.47644	0.03192				0.46126	0.04815
												0.47936	0.02895				0.47653	0.03383				0.46136	0.04935
												0.47943	0.03067				0.47661	0.03719				0.46146	0.05145
												0.47949	0.02737				0.47667	0.03425				0.46154	0.05018
												0.47956	0.02767				0.47676	0.03243				0.46163	0.04979
												0.47966	0.02795				0.47683	0.03418				0.46171	0.04872
												0.47973	0.02612				0.4769	0.03592				0.46181	0.05243
												0.47982	0.02623				0.47698	0.0335				0.46188	0.05361
												0.47991	0.02856				0.47706	0.03547				0.46197	0.055
												0.47999	0.02543				0.47713	0.03976				0.46203	0.05805
												0.48007	0.02388				0.47722	0.03779				0.4621	0.05835
												0.48017	0.02426				0.47731	0.03767				0.46219	0.0588
												0.48026	0.02601				0.47739	0.03956				0.46227	0.05839
												0.48034	0.02576				0.4775	0.04057				0.46234	0.05704
												0.48042	0.02432				0.47759	0.0405				0.46242	0.05525
												0.4805	0.02099				0.47768	0.04204				0.46249	0.05708
												0.48059	0.02309				0.47776	0.04498				0.46256	0.05707
												0.48066	0.0232				0.47785	0.04573				0.46263	0.05531
												0.48073	0.01767				0.47796	0.04567				0.46269	0.05461
												0.4808	0.01725				0.47806	0.04717				0.46279	0.05519
												0.48089	0.01758				0.47814	0.04827				0.46285	0.05334
												0.48098	0.01938				0.47823	0.04785				0.46294	0.05392
												0.48103	0.01476				0.47833	0.04558				0.46303	0.05364
												0.48112	0.01206				0.47841	0.04599				0.46312	0.05119
												0.48123	0.00959				0.47847	0.04463				0.4632	0.05316
												0.48131	0.00613				0.47853	0.0466				0.46329	0.05259
												0.48139	0.00711				0.47862	0.04325				0.46336	0.05191
												0.48145	0.00639				0.47873	0.04543				0.46344	0.04894
												0.48153	0.0077				0.47884	0.04512				0.46353	0.04845
												0.48161	0.00881				0.4789	0.04556				0.46361	0.04806
												0.48169	0.00633				0.47898	0.04372				0.46367	0.04923
												0.48177	0.00353				0.47904	0.04152				0.46376	0.04829
												0.48186	0.00266				0.47912	0.04227				0.46383	0.04785
												0.48194	0.00569				0.47922	0.04123				0.46391	0.0472
												0.48202	0.00536				0.47929	0.03808				0.46397	0.04524
												0.4821	0.00561				0.47937	0.03772				0.46405	0.04366
												0.48221	0.00583				0.47946	0.03751				0.46412	0.04178
												0.4823	0.006				0.47954	0.03582				0.46418	0.0408
												0.48238	0.00448				0.47961	0.0322				0.46427	0.03919
												0.48246	0.00303				0.47969	0.03039				0.46433	0.03901
												0.48254	0.00239				0.47976	0.03222				0.46441	0.03587
												0.48262	0.0026				0.47984	0.03172				0.46451	0.03386
												0.4827	0.00257				0.47992	0.0331				0.46458	0.03221
												0.48278	0.00126				0.47999	0.03211				0.46466	0.03424
												0.48288	0.00117				0.48007	0.03014				0.46473	0.03509
												0.48297	0.00318				0.48016	0.0285				0.4648	0.03518
												0.48306	0.00337				0.48025	0.02631				0.46488	0.03552
												0.48316	0.00492				0.48032	0.02722				0.46494	0.03778
												0.48325	0.0034				0.48041	0.02765				0.46502	0.03828
												0.48335	0.00187				0.48048	0.02697				0.46509	0.03827
												0.48347	-0.00122				0.48055	0.02495				0.46516	0.0361
												0.48355	-0.00119				0.48064	0.024				0.46525	0.0359
												0.48363	0.0011				0.48071	0.02266				0.46534	0.0355
												0.48371	-0.00206				0.48079	0.02293				0.46543	0.03185
												0.48382	-0.00131				0.48086	0.02464				0.46552	0.03262
												0.48389	-0.00201				0.48098	0.02393				0.4656	0.03408
												0.48396	-0.00485				0.48109	0.02367				0.4657	0.03529
												0.48403	-0.00593				0.48119	0.02102				0.46578	0.03607
												0.48413	-0.00352				0.48126	0.01902				0.46585	0.03202
												0.4842	-0.00271				0.48133	0.01737				0.46593	0.03089
												0.48427	-0.00379				0.4814	0.01374				0.46602	0.03274
												0.48433	0.000249656				0.48148	0.01189				0.46608	0.03315
												0.48441	0.00321				0.48156	0.01152				0.4662	0.0327
												0.48449	0.00532				0.48165	0.01097				0.46629	0.0341
												0.48456	0.00625				0.48171	0.00701				0.46637	0.03204
												0.48463	0.00527				0.48181	0.00665				0.46645	0.03241
												0.48472	0.00439				0.48188	0.00611				0.46654	0.03392
												0.4848	-0.00109				0.48196	0.00368				0.46664	0.03267
												0.48488	-0.00176				0.48202	0.00487				0.46672	0.03416
												0.48496	-0.00193				0.4821	0.00388				0.46678	0.03229
												0.48504	0.00035997				0.4822	0.00281				0.46686	0.03215
												0.4851	-0.00386				0.48229	0.00245				0.46694	0.0321
												0.48518	-0.00302				0.48236	0.000479787				0.46702	0.03194
												0.48528	-0.0049				0.48245	-0.000918436				0.46709	0.03163
												0.48536	-0.00188				0.48253	0.000249776				0.46716	0.03111
												0.48544	-0.00635				0.48261	0.000962165				0.46723	0.03584
												0.48554	-0.00653				0.48269	9.07676e-05				0.46732	0.03638
												0.48562	-0.00832				0.48278	0.00279				0.4674	0.03481
												0.48571	-0.0087				0.48288	0.00253				0.46749	0.03272
												0.48577	-0.00903				0.48295	0.0027				0.46758	0.03088
												0.48586	-0.00715				0.48301	-0.000645992				0.46765	0.03074
												0.48593	-0.01138				0.48309	-0.00148				0.46773	0.03092
												0.48601	-0.0106				0.48318	-0.00085456				0.46781	0.0327
												0.48607	-0.01312				0.48327	-0.000933941				0.46787	0.03053
												0.48615	-0.0137				0.48334	-0.00262				0.46795	0.03148
												0.48621	-0.01544				0.48343	0.00123				0.46805	0.02886
												0.48628	-0.0153				0.4835	0.00579				0.46814	0.02811
												0.48637	-0.01428				0.48359	0.00397				0.4682	0.02803
												0.48646	-0.01044				0.48368	0.00586				0.46828	0.02798
												0.48653	-0.00853				0.48373	0.00165				0.46836	0.02686
												0.48661	-0.00762				0.4838	0.00296				0.46843	0.02312
												0.4867	-0.00768				0.48388	0.00376				0.46851	0.02512
												0.48679	-0.00925				0.48397	0.00492				0.46858	0.02522
												0.48687	-0.009				0.48403	0.0041				0.46866	0.02463
												0.48695	-0.00678				0.48411	0.00411				0.46872	0.02492
												0.48705	-0.00325				0.48419	0.00332				0.4688	0.02688
												0.48714	-0.00375				0.48427	0.00565				0.46887	0.02587
												0.48722	-0.00446				0.48433	0.00358				0.46896	0.02719
												0.48732	-0.00414				0.48442	0.00537				0.46905	0.02532
												0.48739	-0.0071				0.48453	0.00534				0.46911	0.02609
												0.48746	-0.00594				0.48463	0.00326				0.46918	0.02565
												0.48754	-0.00311				0.4847	0.00235				0.46926	0.02628
												0.48762	-0.00199				0.48477	0.00269				0.46936	0.02567
												0.48772	-0.00197				0.48484	0.000279203				0.46944	0.02661
												0.48783	-0.000146727				0.48491	0.00231				0.46952	0.02725
												0.48797	0.00282				0.48498	0.00222				0.46959	0.02756
												0.48805	0.00073274				0.48506	0.00272				0.46968	0.03107
												0.48813	0.000724182				0.48514	0.00199				0.46976	0.02818
												0.48823	0.000785937				0.48521	0.00283				0.46984	0.02712
												0.4883	-0.00157				0.48528	0.00132				0.46993	0.02582
												0.48836	-0.00206				0.48536	-0.00141				0.47002	0.02287
[truncated: 3,710 more rows]

## Sheet: Suppl. Fig. 4c
Volumn (mL)	UV280 (mAu)
0.00512666	4.64769		Uncropped SDS-PAGE image corresponding to Supplementary Fig. 4c.
0.0117835	4.65108		The dashed box indicates the region shown in Supplementary Fig. 4c.
0.0184568	4.6426
0.0251302	4.65702
0.0318137	4.64684
0.038547	4.64515
0.0451937	4.63496
0.0518372	4.65193
0.0585105	4.64684
0.071921	4.64005
0.078581	4.64769
0.085241	4.65448
0.0918845	4.65278
0.0985245	4.66211
0.105285	4.66211
0.111855	4.65533
0.118615	4.65363
0.125275	4.65363
0.131928	4.64854
0.138575	4.66211
0.145228	4.65872
0.151892	4.64939
0.158652	4.64854
0.165319	4.64769
0.171975	4.63836
0.178602	4.65108
0.185262	4.64175
0.192032	4.65363
0.198665	4.65363
0.205315	4.64854
0.211952	4.64854
0.218692	4.66296
0.225332	4.65702
0.231982	4.66042
0.238635	4.66296
0.245295	4.6689
0.251959	4.6723
0.258699	4.6723
0.265329	4.67823
0.271999	4.67484
0.278659	4.68672
0.285419	4.68672
0.292089	4.68502
0.298716	4.69435
0.305376	4.70199
0.312006	4.71217
0.318773	4.75205
0.325426	4.76817
0.332093	4.78598
0.33875	4.80126
0.345397	4.83265
0.352053	4.86743
0.358713	4.89798
0.36548	4.94549
0.372144	4.97603
0.378804	4.99639
0.385444	4.99724
0.392107	5.00573
0.398744	5.02524
0.405417	5.03627
0.412181	5.02864
0.418828	5.03542
0.425474	5.0176
0.432118	4.9947
0.438778	4.97773
0.445531	4.95822
0.452201	4.94888
0.458848	4.94549
0.465505	4.92004
0.472152	4.89967
0.485472	4.88101
0.492222	4.88186
0.498889	4.86404
0.505535	4.85301
0.512199	4.85386
0.518865	4.85725
0.525512	4.8335
0.532166	4.83943
0.538899	4.84028
0.545579	4.81992
0.552263	4.82671
0.558943	4.8072
0.565616	4.80635
0.572245	4.80889
0.578965	4.81144
0.585592	4.79786
0.592229	4.79532
0.598912	4.79192
0.605576	4.79956
0.612326	4.78683
0.618973	4.7758
0.625573	4.77665
0.63225	4.76986
0.638943	4.77156
0.645596	4.75714
0.652333	4.7478
0.658993	4.74611
0.665644	4.73593
0.672307	4.7232
0.678947	4.73677
0.685707	4.73593
0.692351	4.71981
0.699004	4.7232
0.705657	4.71896
0.712314	4.72659
0.718981	4.73168
0.725728	4.73762
0.732375	4.74696
0.739031	4.76562
0.745672	4.75544
0.752428	4.77156
0.759102	4.78259
0.765762	4.78768
0.772392	4.79871
0.779059	4.80126
0.785765	4.81822
0.792416	4.83265
0.799072	4.84368
0.805726	4.84707
0.812396	4.8581
0.819149	4.86828
0.825796	4.86998
0.832433	4.89289
0.839293	4.89883
0.845746	4.90561
0.85249	4.91325
0.859123	4.91325
0.865787	4.9124
0.872447	4.91155
0.8792	4.90985
0.88586	4.91834
0.892537	4.90985
0.899191	4.90391
0.905857	4.90476
0.912521	4.89204
0.919194	4.89967
0.925847	4.89458
0.932495	4.88864
0.939254	4.88779
0.945894	4.87931
0.952565	4.87252
0.959238	4.87252
0.965891	4.87422
0.972535	4.86743
0.979201	4.87337
0.985855	4.86489
0.992618	4.86065
0.999255	4.86234
1.00589	4.85471
1.01257	4.85471
1.01922	4.8564
1.02598	4.84792
1.03261	4.85216
1.03925	4.83774
1.04599	4.82586
1.05266	4.82247
1.05933	4.82586
1.06597	4.82925
1.07264	4.81144
1.0793	4.81398
1.08596	4.8021
1.09263	4.8072
1.09929	4.79617
1.10595	4.79192
1.11272	4.8055
1.11936	4.79786
1.126	4.80126
1.13267	4.79192
1.13935	4.79532
1.14601	4.78089
1.15265	4.78598
1.15941	4.77495
1.16606	4.77241
1.17269	4.76986
1.17935	4.76986
1.18611	4.77835
1.19277	4.76223
1.19943	4.76562
1.21274	4.75374
1.21947	4.74696
1.2261	4.75883
1.23276	4.76223
1.23942	4.76223
1.24608	4.74696
1.25274	4.74187
1.2594	4.75459
1.26614	4.74441
1.27281	4.74865
1.27944	4.75629
1.28609	4.76393
1.29285	4.74865
1.29951	4.75035
1.30615	4.75374
1.3128	4.75883
1.3262	4.75629
1.33284	4.76138
1.33949	4.76901
1.34616	4.75544
1.35281	4.75799
1.35957	4.75883
1.36624	4.75629
1.37288	4.75374
1.37953	4.74441
1.38619	4.7478
1.39285	4.74187
1.3996	4.71981
1.40626	4.72405
1.41292	4.73084
1.41957	4.73423
1.42624	4.73253
1.43289	4.73932
1.43954	4.73253
1.4463	4.74696
1.45296	4.73932
1.45962	4.74356
1.46628	4.75289
1.47293	4.75714
1.47958	4.76647
1.48634	4.75544
1.493	4.76732
1.49964	4.76562
1.50628	4.76138
1.51293	4.75459
1.5196	4.76986
1.52636	4.76647
1.53301	4.77071
1.54632	4.75799
1.55306	4.76223
1.55963	4.76562
1.5664	4.75629
1.57303	4.75374
1.57969	4.74187
1.58632	4.74017
1.59306	4.75289
1.59972	4.73847
1.60637	4.72405
1.61304	4.73508
1.6197	4.72914
1.62644	4.7249
1.6331	4.7249
1.63975	4.7232
1.6464	4.74441
1.65306	4.74017
1.65972	4.73508
1.66647	4.74271
1.67313	4.75035
1.67979	4.75205
1.68644	4.74526
1.69311	4.75714
1.69976	4.75459
1.7065	4.76477
1.71318	4.75035
1.71983	4.7478
1.72649	4.75289
1.73314	4.7495
1.73978	4.74865
1.74654	4.7495
1.7532	4.7495
1.75984	4.74187
1.7665	4.7512
1.77316	4.74102
1.7799	4.73932
1.78654	4.7249
1.79319	4.72235
1.79986	4.73423
1.8065	4.73677
1.81326	4.72744
1.81994	4.7232
1.82658	4.73338
1.83323	4.7249
1.83989	4.72659
1.84655	4.72659
1.8532	4.72405
1.85996	4.73168
1.86662	4.73084
1.87326	4.74611
1.87992	4.74017
1.88657	4.73508
1.89332	4.73168
1.89997	4.73677
1.90663	4.7215
1.91329	4.73253
1.91995	4.73508
1.92661	4.73762
1.93326	4.72744
1.94003	4.72575
1.94667	4.71641
1.95334	4.72065
1.95999	4.71896
1.96664	4.70878
1.97332	4.71811
1.97997	4.70114
1.98669	4.70623
2.00001	4.70114
2.00665	4.69351
2.01333	4.70114
2.02	4.68757
2.02667	4.6969
2.03334	4.70538
2.04002	4.69181
2.04669	4.70029
2.05336	4.69435
2.06003	4.6952
2.06669	4.69944
2.07337	4.68926
2.08004	4.69181
2.08671	4.70878
2.09338	4.70114
2.10007	4.6969
2.10673	4.70369
2.1134	4.69351
2.12009	4.6969
2.12675	4.69775
2.13342	4.69011
2.14009	4.69775
2.14676	4.69605
2.15343	4.68841
2.1601	4.67993
2.16678	4.66975
2.17345	4.67654
2.18012	4.67908
2.18679	4.66211
2.19346	4.66466
2.20013	4.67823
2.2068	4.6689
2.21347	4.6706
2.22015	4.66211
2.22682	4.66211
2.23349	4.66211
2.24016	4.64599
2.24684	4.64939
2.25351	4.67399
2.26018	4.66975
2.26685	4.64939
2.27353	4.65872
2.2802	4.65024
2.28687	4.65108
2.29355	4.65533
2.30022	4.66551
2.30689	4.6672
2.31357	4.67314
2.32023	4.65872
2.32691	4.65787
2.33358	4.67484
2.34024	4.67314
2.34693	4.6689
2.3536	4.67908
2.36026	4.67823
2.36693	4.68841
2.3736	4.68502
2.38028	4.6723
2.38694	4.68926
2.39362	4.68078
2.40029	4.68417
2.40697	4.68672
2.41364	4.68078
2.42031	4.68248
2.42699	4.67145
2.43366	4.6723
2.44033	4.67654
2.447	4.68248
2.45366	4.68757
2.46034	4.69944
2.46702	4.69944
2.47368	4.70369
2.48036	4.73338
2.48702	4.73677
2.4937	4.76053
2.50037	4.76053
2.50704	4.7775
2.51372	4.78683
2.52038	4.80041
2.52706	4.8021
2.53373	4.82247
2.5404	4.83859
2.54707	4.84198
2.55375	4.85895
2.56042	4.87337
2.56709	4.8844
2.57376	4.90901
2.58044	4.92088
2.58711	4.93191
2.59379	4.93955
2.60045	4.95567
2.60713	4.95906
2.6138	4.96585
2.62047	4.97349
2.62714	4.96415
2.63381	4.98027
2.64049	4.98961
2.64715	4.98876
2.65382	4.99045
2.6605	4.9947
2.66717	4.98876
2.67384	4.99724
2.68051	4.98791
2.68719	4.99385
2.69385	4.98621
2.70053	4.97433
2.7072	4.97518
2.72054	4.96415
2.72722	4.95906
2.73389	4.94125
2.74055	4.93276
2.74723	4.92937
2.75391	4.93785
2.76058	4.93616
2.76724	4.93276
2.77392	4.92682
2.78058	4.92937
2.78727	4.92343
2.79393	4.9141
2.80061	4.92173
2.80728	4.92598
2.81395	4.92852
2.82062	4.91579
2.82729	4.91664
2.83397	4.90307
2.84064	4.90985
2.84747	4.90052
2.85398	4.89628
2.86066	4.9124
2.86733	4.91664
2.87401	4.91325
2.88068	4.91664
2.88737	4.91495
2.89401	4.9141
2.90072	4.92937
2.90735	4.91579
2.91409	4.92088
2.92069	4.93022
2.92743	4.91834
2.93404	4.90391
2.94079	4.91495
2.94738	4.90731
2.95415	4.89883
2.96073	4.90307
2.9675	4.89883
2.97407	4.90137
2.98074	4.90476
2.98741	4.89883
2.99409	4.88695
3.00076	4.89034
3.00743	4.89798
3.02078	4.87931
3.02745	4.87761
3.03412	4.8844
3.04079	4.87846
3.0478	4.88525
3.05414	4.87761
3.06081	4.87931
3.06748	4.89204
3.07415	4.87337
3.08082	4.87337
3.08749	4.89119
3.09416	4.89119
3.10084	4.88355
3.10751	4.89628
3.11419	4.87677
3.12086	4.88186
3.12753	4.87252
3.13421	4.85725
3.14088	4.85386
3.14754	4.8564
3.15422	4.84707
3.16089	4.84368
3.17422	4.8318
3.1809	4.84113
3.18757	4.82416
3.19424	4.82162
3.20091	4.83519
3.20758	4.84368
3.21426	4.84113
3.22093	4.84368
3.22761	4.85386
3.23427	4.85471
3.24095	4.86658
3.24762	4.86828
3.25429	4.87252
3.26096	4.86489
3.26763	4.87167
3.27431	4.86828
3.28098	4.87083
3.28765	4.86574
3.29432	4.8581
3.301	4.85725
3.30767	4.84707
3.31434	4.84368
3.32101	4.83774
3.32768	4.81822
3.33435	4.82586
3.34103	4.82841
3.3477	4.80465
3.35437	4.81144
3.36104	4.8038
3.36772	4.80974
3.37439	4.80974
3.38106	4.80635
3.38773	4.80295
3.39441	4.81822
3.40108	4.8072
3.40774	4.80804
3.41442	4.81822
3.4211	4.81229
3.42777	4.81229
3.43444	4.81992
3.44112	4.80635
3.44778	4.8038
3.45445	4.81483
3.46113	4.79956
3.4678	4.81738
3.47446	4.81568
3.48114	4.81398
3.48782	4.81483
3.49449	4.82841
3.50116	4.81313
3.50782	4.81398
3.5145	4.81738
3.52117	4.81907
3.52785	4.82332
3.53452	4.82416
3.54119	4.81229
3.54787	4.81738
3.55453	4.81483
3.5612	4.8038
3.56788	4.81398
3.57454	4.81738
3.58122	4.82077
3.5879	4.82332
3.59456	4.81144
3.60124	4.79871
3.60791	4.81653
3.61458	4.80041
3.62125	4.8072
3.62792	4.8038
3.63459	4.79107
3.64126	4.79277
3.64794	4.78514
3.65461	4.78005
3.66128	4.79532
3.66795	4.79532
3.67463	4.79107
3.6813	4.79701
3.68797	4.79447
3.69464	4.79362
3.70131	4.79447
3.70798	4.80041
3.71466	4.79532
3.72133	4.79192
3.728	4.78259
3.73468	4.77411
3.74135	4.76817
3.74802	4.77156
3.75469	4.76817
3.76137	4.77411
3.76804	4.77495
3.77471	4.78429
3.78138	4.78259
3.78805	4.78259
3.79472	4.78768
3.80139	4.79617
3.80807	4.78853
3.81474	4.79532
3.82141	4.78089
3.82808	4.79532
3.83475	4.79192
3.84142	4.78344
3.84809	4.78429
3.85476	4.78344
3.86144	4.79107
3.86811	4.78768
3.87478	4.78768
3.88146	4.80041
3.88812	4.79956
3.8948	4.79786
3.90147	4.79701
3.91482	4.79107
3.92148	4.79617
3.92816	4.79956
3.93483	4.80126
3.94151	4.79617
3.94817	4.80465
3.95484	4.78853
3.96152	4.79023
3.96819	4.77241
3.97486	4.79192
3.98153	4.78768
3.9882	4.79447
3.99488	4.7792
4.00155	4.78089
4.00823	4.78429
4.0149	4.77241
4.02157	4.77495
4.02824	4.77241
4.03492	4.78938
4.04159	4.78429
4.04826	4.78514
4.05494	4.78768
4.06161	4.79532
4.06827	4.78429
4.07494	4.78429
4.08161	4.79617
4.08828	4.79532
4.09496	4.80041
4.10163	4.79447
4.1083	4.80295
4.11497	4.8055
4.12165	4.80126
4.12832	4.79701
4.13499	4.79871
4.14166	4.8038
4.14834	4.80041
4.155	4.8072
4.16168	4.79701
4.16835	4.79701
4.17502	4.8072
4.1817	4.79871
4.18836	4.80041
4.19504	4.79107
4.20172	4.79107
4.20838	4.7792
4.21505	4.79023
4.22173	4.7758
4.2284	4.7792
4.23507	4.79362
4.24174	4.79192
4.24842	4.79107
4.25509	4.7792
4.26176	4.77835
4.26843	4.78429
4.2751	4.78514
4.28177	4.78174
4.28844	4.7758
4.29512	4.77411
4.30179	4.76223
4.30846	4.75289
4.31514	4.75544
4.32181	4.74102
4.32848	4.74696
4.33516	4.74865
4.34851	4.7478
4.35517	4.7478
4.36184	4.75883
4.36852	4.74611
4.37519	4.75629
4.38185	4.75714
4.38852	4.75629
4.3952	4.75714
4.40187	4.75799
4.40854	4.75714
4.41522	4.75968
4.42189	4.76223
4.42856	4.76817
4.43523	4.77326
4.44191	4.75883
4.44857	4.75459
4.45524	4.75289
4.46192	4.75883
4.46859	4.74696
4.47526	4.74102
4.48193	4.73508
4.4886	4.72914
4.49528	4.7249
4.50195	4.71217
4.50862	4.71981
4.51529	4.71217
4.52196	4.7249
4.52863	4.7249
4.53531	4.72065
4.54198	4.72999
4.54865	4.73253
4.55532	4.73338
4.562	4.73593
4.56866	4.73677
4.57534	4.73253
4.58201	4.73847
4.58868	4.73423
4.59536	4.73423
4.60204	4.73338
4.6087	4.72405
4.61537	4.7249
4.62205	4.72659
4.62871	4.73677
4.6354	4.72235
4.64206	4.72999
4.64872	4.72065
4.6554	4.72235
4.66207	4.70793
4.66874	4.71047
4.67541	4.71387
4.68208	4.71726
4.68875	4.71132
4.69543	4.70793
4.7021	4.71472
4.70877	4.71387
4.71544	4.71217
4.72211	4.71556
4.72879	4.71726
4.73546	4.72235
4.74212	4.72235
4.7488	4.71811
4.75547	4.72235
4.76215	4.72405
4.76882	4.71132
4.77549	4.71302
4.78216	4.7232
4.78883	4.71217
4.7955	4.71217
4.80217	4.70029
4.80885	4.70199
4.81552	4.70029
4.82219	4.69605
4.82886	4.69605
4.83553	4.70284
4.84221	4.70369
4.84888	4.69181
4.85555	4.69096
4.86223	4.69266
4.8689	4.69096
4.87557	4.6969
4.88224	4.68502
4.88892	4.69435
4.89558	4.68417
4.90226	4.67908
4.90893	4.6689
4.92227	4.65448
4.92894	4.65193
4.93561	4.64345
4.94228	4.63666
4.94896	4.6443
4.95563	4.64005
4.9623	4.64939
4.96898	4.64769
4.97564	4.65872
4.98231	4.65193
4.98899	4.68417
4.99566	4.68502
5.00234	4.69775
5.009	4.70029
5.01568	4.71047
5.02235	4.70623
5.02902	4.70623
5.03569	4.69775
5.04237	4.71132
5.04904	4.70793
5.05571	4.69605
5.06246	4.69435
5.07572	4.71641
5.0824	4.70369
5.08907	4.70114
5.09574	4.71641
5.10241	4.7215
5.10908	4.71047
5.11575	4.71047
5.12244	4.71981
5.1291	4.71641
5.13577	4.70453
5.14245	4.70284
5.14912	4.70453
5.15579	4.70284
5.16247	4.70538
5.16913	4.70369
5.17581	4.69181
5.18247	4.69944
5.18914	4.69605
5.19582	4.69266
5.2025	4.70708
5.20916	4.70538
5.21583	4.70538
5.22252	4.71132
5.22917	4.69435
5.23585	4.69351
5.24252	4.70199
5.24919	4.70623
5.25587	4.71387
5.26254	4.71472
5.26921	4.70114
5.27588	4.70453
5.28255	4.6986
5.28922	4.70369
5.2959	4.70623
5.30257	4.70878
5.30924	4.71302
5.31591	4.70538
5.32258	4.70708
5.32925	4.70284
5.33592	4.6986
5.3426	4.71132
5.34927	4.70962
5.35594	4.69775
5.36261	4.68757
5.36928	4.67569
5.37596	4.68587
5.38263	4.67823
5.3893	4.68078
5.39597	4.67484
5.40265	4.68417
5.40932	4.66042
5.416	4.65617
5.42267	4.66381
5.42934	4.67314
5.43601	4.67314
5.44268	4.6952
5.44935	4.68757
5.45602	4.69181
5.46269	4.69096
5.46936	4.6969
5.47603	4.69266
5.4827	4.69351
5.48937	4.69011
5.49605	4.69435
5.50272	4.69011
5.51607	4.67908
5.52274	4.66381
5.52941	4.67314
5.53608	4.67993
5.54275	4.68163
5.54943	4.67739
5.55609	4.68078
5.56276	4.67145
5.56943	4.67908
5.57611	4.66636
5.58279	4.66466
5.58945	4.68163
5.59613	4.67569
5.6028	4.66211
5.60947	4.65957
5.61615	4.65024
5.62281	4.65957
5.62949	4.66042
5.63617	4.66381
5.64283	4.65702
5.64951	4.66805
5.65617	4.66466
5.66285	4.66466
5.66952	4.67569
5.6762	4.67569
5.68287	4.69096
5.68954	4.68332
5.69621	4.6986
5.70288	4.70284
5.70956	4.70538
5.71623	4.70369
5.72289	4.70878
5.72956	4.69775
5.73625	4.70114
5.7429	4.70199
5.74957	4.70284
5.75625	4.70538
5.76292	4.69096
5.7696	4.70029
5.77626	4.71047
5.78294	4.71387
5.78961	4.71811
5.79628	4.72575
5.80295	4.73253
5.80963	4.73253
5.8163	4.72829
5.82297	4.73338
5.82964	4.73423
5.83631	4.73338
5.84298	4.72575
5.84966	4.71217
5.85633	4.70623
5.863	4.71387
5.86967	4.69351
5.87634	4.6986
5.88302	4.70284
5.88969	4.70199
5.89635	4.70029
5.90303	4.70029
5.9097	4.69351
5.91637	4.6952
5.92305	4.68502
5.92971	4.69605
5.93639	4.71302
5.94306	4.70538
5.94975	4.69944
5.95641	4.70284
5.96308	4.69266
5.96976	4.69435
5.97642	4.69096
5.98309	4.69435
5.98977	4.70029
5.99643	4.69775
6.00311	4.68417
6.00978	4.6986
6.01644	4.68078
6.02313	4.69266
6.0298	4.6952
6.03646	4.69181
6.04314	4.68078
6.04981	4.68672
6.05648	4.68163
6.06315	4.68841
6.06982	4.68502
6.0765	4.67739
6.08317	4.68841
6.08984	4.68757
6.09651	4.68163
6.10318	4.69011
6.10985	4.69266
6.11652	4.70114
6.12319	4.71726
6.12987	4.69775
6.13654	4.69266
6.14321	4.70369
6.14988	4.69775
6.15655	4.70538
6.16324	4.6969
6.1699	4.6952
6.17657	4.69096
6.18325	4.69944
6.18992	4.67993
6.1966	4.68757
6.20327	4.69266
6.20994	4.69181
6.21661	4.69435
6.22328	4.69181
6.22995	4.68248
6.23662	4.68672
6.24329	4.68502
6.24996	4.6723
6.25668	4.67739
6.2633	4.66975
6.26998	4.6689
6.27665	4.66551
6.28332	4.65872
6.28999	4.65787
6.29667	4.6706
6.30333	4.68078
6.31	4.67314
6.31668	4.6689
6.32335	4.67823
6.33002	4.68332
6.33669	4.68757
6.34337	4.68417
6.35004	4.68757
6.35671	4.68332
6.36339	4.68078
6.37005	4.66466
6.37672	4.68332
6.39007	4.68587
6.39674	4.69181
6.40341	4.68417
6.41008	4.69351
6.41676	4.68672
6.42342	4.70199
6.43009	4.70284
6.43677	4.70284
6.44345	4.70114
6.45012	4.69096
6.45702	4.68332
6.46347	4.69775
6.47013	4.6952
6.47681	4.68502
6.48348	4.70029
6.49016	4.6969
6.49683	4.68926
6.50349	4.68672
6.51016	4.70199
6.51684	4.69944
6.52351	4.70453
6.53018	4.6969
6.53685	4.69096
6.54352	4.6969
6.55687	4.6986
6.56354	4.70114
6.5702	4.70029
6.57688	4.6986
6.58356	4.70284
6.59023	4.70284
6.59689	4.70708
6.60357	4.71302
6.61024	4.72065
6.61691	4.71641
6.62358	4.71302
6.63025	4.71556
6.63693	4.70538
6.6436	4.71896
6.65027	4.71556
6.65694	4.70878
6.66362	4.71217
6.67028	4.70538
6.67696	4.70284
6.68362	4.70114
6.6903	4.70453
6.69711	4.69181
6.71046	4.68926
6.71713	4.68248
6.72379	4.68757
6.73046	4.6969
6.73715	4.69351
6.74381	4.68587
6.75048	4.68757
6.75715	4.68587
6.76382	4.6952
6.7705	4.70369
6.77717	4.70029
6.78385	4.70029
6.79051	4.70029
6.79719	4.69435
6.80386	4.6986
6.81053	4.69775
6.8172	4.69775
6.82387	4.6986
6.83054	4.69435
6.83722	4.69096
6.84389	4.69011
6.85056	4.69096
6.8639	4.69181
6.87057	4.67569
6.87724	4.67823
6.88392	4.67739
6.89059	4.6723
6.89726	4.66551
6.90393	4.65108
6.9106	4.66381
6.91728	4.65617
6.92395	4.66127
6.93063	4.64769
6.9373	4.65872
6.94396	4.66466
6.95064	4.66296
6.95732	4.65702
6.96399	4.6672
6.97066	4.66296
6.97733	4.6706
6.984	4.68078
6.99068	4.67399
6.99733	4.68757
7.00401	4.68332
7.01735	4.6689
7.02402	4.67484
7.0307	4.68587
7.03737	4.68163
7.04404	4.67569
7.05071	4.6672
7.05738	4.66805
7.06407	4.66636
7.07073	4.65363
7.0774	4.65872
7.08407	4.65957
7.09074	4.66805
7.09742	4.66636
7.10408	4.66466
7.11076	4.65872
7.11743	4.6723
7.1241	4.66975
7.13077	4.68248
7.13745	4.68587
7.14411	4.68502
7.15079	4.68248
7.15745	4.69351
7.16413	4.69605
7.1708	4.69181
7.17747	4.68502
7.18415	4.68587
7.19082	4.68672
7.19749	4.6969
7.20417	4.69096
7.21084	4.68926
7.21751	4.6952
7.22419	4.68757
7.23086	4.68163
7.23752	4.68332
7.24419	4.67993
7.25086	4.68163
7.25753	4.67993
7.26421	4.66551
7.27088	4.67484
7.27755	4.66042
7.28423	4.6689
7.29089	4.66296
7.29757	4.66805
7.30423	4.66805
7.31091	4.65872
7.31759	4.66805
7.32425	4.65872
7.33093	4.66636
7.3376	4.66805
7.34427	4.66636
7.35094	4.67569
7.35761	4.66211
7.36428	4.66381
7.37095	4.65193
7.37763	4.67739
7.38431	4.67145
7.39097	4.68078
7.39764	4.67399
7.40431	4.6706
7.41099	4.68163
7.41766	4.67314
7.42433	4.68078
7.43101	4.68841
7.43767	4.69266
7.44435	4.68587
7.45103	4.68078
7.4577	4.67654
7.46438	4.6706
7.47104	4.6672
7.47771	4.66296
7.48438	4.66805
7.49105	4.66636
7.49772	4.66551
7.50439	4.65872
7.51106	4.66296
7.51773	4.66211
7.5244	4.66805
7.53108	4.67314
7.53775	4.67993
7.54442	4.68417
7.55109	4.68757
7.55776	4.69605
7.56443	4.69181
7.57111	4.6969
7.57778	4.69266
7.58445	4.68587
7.59113	4.68078
7.59779	4.67823
7.60447	4.68163
7.61114	4.68757
7.61781	4.67569
7.62448	4.66042
7.63115	4.66466
7.63783	4.65193
7.6445	4.64599
7.65116	4.65448
7.65784	4.65702
7.66451	4.66551
7.67118	4.65617
7.67786	4.66127
7.68453	4.65872
7.69121	4.6672
7.69787	4.6706
7.70455	4.68248
7.71122	4.68672
7.7179	4.68841
7.72456	4.68757
7.73124	4.67908
7.73791	4.69096
7.74459	4.68248
7.75125	4.68757
7.75792	4.68502
7.76459	4.69096
7.77126	4.67484
7.77793	4.68078
7.78461	4.68587
7.79128	4.67908
7.79796	4.68078
7.80462	4.68587
7.81129	4.69181
7.81796	4.68757
7.82464	4.69435
7.83131	4.6969
7.83798	4.69605
7.84465	4.6986
7.85132	4.69351
7.858	4.70453
7.86466	4.70114
7.87134	4.70878
7.87801	4.70369
7.88469	4.70029
7.89135	4.70369
7.89803	4.69944
7.9047	4.70029
7.91137	4.70708
7.91804	4.70369
7.92471	4.69605
7.93139	4.70114
7.93806	4.70708
7.94473	4.71047
7.9514	4.71472
7.95807	4.70538
7.96475	4.69944
7.97142	4.70284
7.97811	4.70453
7.98477	4.70708
7.99144	4.71556
7.99811	4.71132
8.00479	4.70962
8.01145	4.6986
8.01812	4.70029
8.02481	4.6952
8.03146	4.71302
8.03813	4.70708
8.04481	4.71047
8.05148	4.71726
8.05815	4.71641
8.06483	4.71641
8.07149	4.71047
8.07816	4.71217
8.08483	4.71472
8.09151	4.71472
8.09818	4.71472
8.10486	4.70793
8.11153	4.70962
8.1182	4.71811
8.13154	4.6986
8.13822	4.6952
8.14488	4.6986
8.15157	4.70453
8.15823	4.70114
8.16491	4.70962
8.17158	4.71472
8.17824	4.71896
8.18492	4.70962
8.19159	4.71472
8.19826	4.71726
8.20493	4.73338
8.2116	4.72575
8.21828	4.72999
8.22495	4.72659
8.23162	4.72405
8.2383	4.71556
8.24496	4.71387
8.25164	4.7215
8.25833	4.71217
8.26499	4.7249
8.27165	4.71387
8.27832	4.71981
8.28501	4.73168
8.29166	4.73508
8.29834	4.73168
8.30518	4.74102
8.31168	4.73253
8.31835	4.74017
8.32502	4.7478
8.3317	4.73508
8.33836	4.74526
8.34504	4.74696
8.35171	4.74526
8.35839	4.74187
8.36505	4.7478
8.37172	4.74441
8.37839	4.74187
8.38507	4.75035
8.39174	4.73762
8.39841	4.74356
8.40508	4.74611
8.41842	4.74441
8.4251	4.74356
8.43177	4.74611
8.43844	4.7495
8.44511	4.74017
8.45179	4.74441
8.45846	4.74865
8.46513	4.75629
8.4718	4.74696
8.47847	4.74441
8.48514	4.74017
8.49182	4.73847
8.49849	4.74102
8.50516	4.74187
8.51182	4.73847
8.5185	4.73084
8.52517	4.72405
8.53184	4.72744
8.53852	4.72235
8.54519	4.73593
8.55185	4.73677
8.55854	4.73677
8.5652	4.73084
8.57188	4.73932
8.57855	4.72829
8.58522	4.74187
8.59189	4.74187
8.59856	4.74441
8.60523	4.75799
8.6119	4.75544
8.61858	4.75544
8.62525	4.76732
8.63193	4.78598
8.63859	4.7758
8.64526	4.80889
8.65193	4.82247
8.65861	4.8318
8.66528	4.85471
8.67195	4.87422
8.67862	4.9124
8.68529	4.93361
8.69197	4.97264
8.69863	5.00064
8.70531	5.06512
8.71199	5.13214
8.71866	5.19578
8.72533	5.27213
8.732	5.37225
8.73868	5.4783
8.74535	5.60048
8.75202	5.73198
8.7587	5.88046
8.76537	6.05014
8.77203	6.24189
8.77871	6.43024
8.78538	6.64574
8.79205	6.89518
8.79871	7.13274
8.80539	7.40678
8.81206	7.68252
8.81873	7.97947
8.8254	8.27727
8.83208	8.61579
8.83875	8.9365
8.84542	9.27247
8.85209	9.6339
8.85877	9.99109
8.86544	10.344
8.87212	10.708
8.87878	11.0813
8.88544	11.4241
8.89213	11.805
8.89879	12.147
8.90547	12.5024
8.91214	12.8427
8.91881	13.1854
8.92548	13.5095
8.93216	13.8446
8.93882	14.1755
8.9455	14.4861
8.95217	14.8153
8.95884	15.119
8.96551	15.4321
8.97218	15.7375
8.97886	16.054
8.98554	16.3501
8.9922	16.6445
8.99887	16.9312
9.00555	17.2112
9.01222	17.487
9.01889	17.761
9.02557	18.024
9.03224	18.2904
9.03891	18.5475
9.04558	18.8012
9.05225	19.0515
9.05892	19.2975
9.06559	19.5385
9.07226	19.7947
9.07893	20.0212
9.08561	20.2605
9.09228	20.4802
9.09895	20.7127
9.10562	20.9401
9.11897	21.3634
9.12563	21.5755
9.13231	21.78
9.13898	21.965
9.14565	22.1593
9.15233	22.3578
9.159	22.5292
9.16567	22.7082
9.17234	22.8736
9.17901	23.0348
9.18568	23.1926
9.19235	23.3462
9.19903	23.5083
9.2057	23.6635
9.21237	23.8205
9.21904	23.9596
9.22571	24.1047
9.23239	24.2659
9.23906	24.3983
9.24573	24.5425
9.2524	24.6774
9.25907	24.8157
9.27242	25.0532
9.27909	25.1669
9.28577	25.2806
9.29244	25.3833
9.29912	25.4834
9.30578	25.5844
9.31245	25.6913
9.31912	25.7829
9.32579	25.8771
9.33246	25.9857
9.33915	26.0756
9.34581	26.174
9.35248	26.2682
9.35915	26.37
9.36582	26.4659
9.37249	26.5473
9.37916	26.6407
9.38583	26.7306
9.39251	26.8154
9.39918	26.8799
9.40585	26.9571
9.41252	27.0233
9.42587	27.1395
9.43254	27.1981
9.43921	27.2727
9.44588	27.3202
9.45256	27.372
9.45922	27.4339
9.46589	27.501
9.47257	27.557
9.47925	27.6155
9.48591	27.6851
9.49259	27.7428
9.49926	27.803
9.50594	27.8488
9.51261	27.9091
9.51928	27.9489
9.52595	28.0024
9.53262	28.0295
9.53929	28.072
9.54597	28.1127
9.55265	28.1534
9.5593	28.1865
9.56601	28.2247
9.57936	28.3087
9.58599	28.3485
9.59273	28.3952
9.59934	28.43
9.60608	28.4648
9.61267	28.5182
9.61943	28.5539
9.62602	28.5878
9.63279	28.6311
9.63936	28.6472
9.64603	28.6828
9.65271	28.7151
9.65937	28.7464
9.66605	28.766
9.67272	28.788
9.67939	28.8101
9.68606	28.8245
9.69281	28.8516
9.69941	28.8661
9.70608	28.8746
9.71275	28.889
9.71942	28.8856
9.7261	28.889
9.73277	28.9
9.73944	28.9178
9.74611	28.9263
9.75278	28.9314
9.75945	28.9246
9.76613	28.9178
9.7728	28.9119
9.77947	28.8915
9.78616	28.8881
9.79282	28.8678
9.7995	28.8474
9.80616	28.8237
9.81282	28.7906
9.8195	28.7592
9.82617	28.7371
9.83284	28.71
9.83951	28.6743
9.84619	28.6557
9.85286	28.6345
9.85952	28.6031
9.86641	28.5835
9.87287	28.5513
9.87954	28.5216
9.88622	28.4894
9.89288	28.4453
9.89956	28.4079
9.90623	28.3553
9.9129	28.3146
9.91957	28.2739
9.92624	28.2247
9.93292	28.1636
9.93959	28.111
9.94626	28.0533
9.95293	28.0041
9.9596	27.9574
9.96627	27.8972
9.97295	27.8522
9.97962	27.8149
9.98629	27.7538
9.99296	27.6969
9.99964	27.6469
10.0063	27.5858
10.0197	27.4721
10.0263	27.4153
10.033	27.3448
10.0397	27.2778
10.0463	27.1887
10.053	27.1285
10.0597	27.047
10.0663	26.9783
10.073	26.9164
10.0797	26.8358
10.0864	26.7662
10.093	26.6771
10.0997	26.5982
10.1064	26.5185
10.1131	26.437
10.1197	26.3581
10.1264	26.2792
10.1331	26.1927
10.1397	26.0909
10.1464	26.0128
10.1531	25.922
10.1598	25.8423
10.1731	25.6692
10.1798	25.5793
10.1865	25.4817
10.1931	25.3909
10.1998	25.2984
10.2065	25.2178
10.2131	25.1271
10.2198	25.0193
10.2265	24.9234
10.2331	24.814
10.2398	24.7181
10.2465	24.6214
10.2531	24.5306
10.2598	24.4398
10.2665	24.3439
10.2732	24.2387
10.2798	24.1378
10.2865	24.0428
10.2932	23.9367
10.2999	23.8485
10.3065	23.7501
10.3132	23.6423
10.3199	23.5456
10.3265	23.4421
10.3332	23.3462
10.3399	23.2546
10.3466	23.1553
10.3532	23.0493
10.3599	22.9754
10.3666	22.8685
10.3732	22.7616
10.3799	22.6624
10.3866	22.5784
10.3933	22.48
10.3999	22.3697
10.4066	22.2611
10.4133	22.1635
10.4199	22.0574
10.4266	21.9522
10.4333	21.8521
10.44	21.7656
10.4466	21.6655
10.4533	21.573
10.46	21.4788
10.4666	21.3889
10.4733	21.3083
10.48	21.2192
10.4867	21.142
10.4933	21.0639
10.5	20.9833
10.5067	20.8942
10.5134	20.8238
10.52	20.7373
10.5267	20.6558
10.5334	20.5854
10.54	20.4879
10.5467	20.4123
10.5534	20.3292
10.5601	20.2418
10.5667	20.1671
10.5734	20.0908
10.5801	20.0238
10.5867	19.944
10.5934	19.8702
10.6067	19.7327
10.6134	19.6589
10.6201	19.6089
10.6268	19.5486
10.6334	19.4842
10.6401	19.4197
10.6468	19.3501
10.6534	19.2797
10.6601	19.222
10.6668	19.1685
10.6735	19.1083
10.6801	19.0633
10.6868	18.9938
10.6935	18.9488
10.7002	18.9081
10.7068	18.8555
10.7135	18.8232
10.7202	18.7918
10.7268	18.7613
10.7335	18.7367
10.7402	18.7045
10.7469	18.6612
10.7535	18.6408
10.7602	18.6128
10.7669	18.5662
10.7735	18.5466
10.7802	18.5119
10.7869	18.4771
10.7935	18.4389
10.8002	18.3965
10.8069	18.3583
10.8136	18.3252
10.8202	18.287
10.8269	18.2539
10.8336	18.2208
10.8403	18.181
10.8469	18.1411
10.8536	18.1148
10.8603	18.0809
10.8669	18.0512
10.8736	18.007
10.8803	17.9799
10.887	17.9468
10.8936	17.8968
10.9003	17.8713
10.907	17.8441
10.9137	17.7992
10.9203	17.7593
10.927	17.7313
10.9337	17.6897
10.9403	17.6516
10.947	17.6083
10.9537	17.5625
10.9603	17.5302
10.967	17.4946
10.9737	17.4445
10.9804	17.4106
10.987	17.358
10.9937	17.2969
11.0004	17.2553
11.007	17.2129
11.0137	17.1578
11.0204	17.1035
11.0271	17.061
11.0337	17.0059
11.0404	16.9482
11.0471	16.8786
11.0537	16.8311
11.0604	16.7751
11.0671	16.7191
11.0738	16.6597
11.0804	16.6105
11.0871	16.5562
11.0938	16.4943
11.1005	16.44
11.1071	16.384
11.1138	16.339
11.1205	16.2822
11.1271	16.2101
11.1338	16.1626
11.1405	16.1125
11.1471	16.0506
11.1538	15.9954
11.1605	15.9369
11.1672	15.8715
11.1738	15.8189
11.1805	15.7663
11.1872	15.7129
11.1938	15.6611
11.2005	15.6238
11.2072	15.5755
11.2139	15.5169
11.2205	15.4813
11.2272	15.4244
11.2339	15.3795
11.2406	15.3532
11.2472	15.2844
11.2539	15.2463
11.2606	15.2004
11.2672	15.1546
11.2739	15.0995
11.2806	15.052
11.2873	15.0045
11.2939	14.9637
11.3006	14.9111
11.3073	14.8729
11.3139	14.8297
11.3206	14.7915
11.3273	14.7431
11.334	14.6939
11.3406	14.6498
11.3473	14.6167
11.354	14.5777
11.3606	14.5412
11.3673	14.509
11.374	14.4606
11.3807	14.4233
11.3873	14.3775
11.394	14.335
11.4007	14.3121
11.4073	14.2782
11.414	14.2324
11.4207	14.1917
11.4274	14.1475
11.434	14.1144
11.4407	14.0695
11.4474	14.0356
11.4541	14.0135
11.4674	13.9482
11.4741	13.9117
11.4807	13.8828
11.4874	13.8616
11.4941	13.8243
11.5007	13.7946
11.5074	13.7607
11.5141	13.7242
11.5208	13.6953
11.5274	13.6563
11.5341	13.6147
11.5408	13.5757
11.5474	13.5426
11.5541	13.5095
11.5608	13.4713
11.5675	13.4366
11.5741	13.4103
11.5808	13.3873
11.5875	13.3381
11.5941	13.311
11.6008	13.2754
11.6075	13.2516
11.6208	13.1897
11.6275	13.1752
11.6342	13.1489
11.6408	13.1175
11.6475	13.0819
11.6542	13.0658
11.6609	13.0437
11.6675	13.0166
11.6742	12.9996
11.6809	12.9623
11.6875	12.9479
11.6942	12.908
11.7009	12.8758
11.7076	12.8545
11.7142	12.8299
11.7209	12.8002
11.7276	12.7841
11.7342	12.7612
11.7409	12.74
11.7476	12.6993
11.7543	12.6849
11.7609	12.6806
11.7676	12.6636
11.7743	12.6433
11.781	12.6255
11.7876	12.6009
11.7943	12.583
11.801	12.5618
11.8076	12.5406
11.8143	12.5279
11.821	12.5067
11.8277	12.4855
11.8343	12.4643
11.841	12.4388
11.8477	12.4176
11.8543	12.3998
11.861	12.3828
11.8677	12.354
11.8744	12.3353
11.881	12.3175
11.8877	12.2971
11.8944	12.2768
11.901	12.2437
11.9077	12.236
11.9144	12.2114
11.921	12.208
11.9277	12.1996
11.9344	12.1885
11.9411	12.1758
11.9477	12.1656
11.9544	12.1588
11.9611	12.1393
11.9678	12.1317
11.9744	12.1266
11.9811	12.1139
11.9878	12.1028
11.9944	12.0842
12.0011	12.0808
12.0078	12.0587
12.0145	12.0434
12.0211	12.0205
12.0278	12.0078
12.0345	12.0044
12.0412	11.9807
12.0545	11.9679
12.0611	11.9442
12.0678	11.9314
12.0745	11.9399
12.0812	11.9272
12.0878	11.9238
12.0945	11.9272
12.1012	11.9111
12.1078	11.923
12.1145	11.9043
12.1212	11.9001
12.1279	11.9077
12.1345	11.906
12.1412	11.9043
12.1479	11.9085
12.1546	11.9077
12.1612	11.9017
12.1679	11.9136
12.1746	11.9111
12.1812	11.9102
12.1879	11.9085
12.1946	11.9128
12.2013	11.9221
12.2079	11.9085
12.2146	11.9128
12.2213	11.9145
12.2279	11.9111
12.2346	11.9255
12.2413	11.9221
12.248	11.9306
12.2546	11.9416
12.2613	11.9382
12.268	11.9382
12.2746	11.9603
12.2813	11.9569
12.288	11.9645
12.2947	11.9637
12.3013	11.9586
12.308	11.9713
12.3147	11.9628
12.3214	11.9654
12.328	11.9603
12.3414	11.9603
12.348	11.956
12.3547	11.945
12.3614	11.9493
12.3681	11.9586
12.3747	11.951
12.3814	11.9365
12.3881	11.9298
12.3947	11.9136
12.4014	11.9094
12.4081	11.8822
12.4147	11.8882
12.4214	11.8772
12.4281	11.867
12.4348	11.8568
12.4414	11.8339
12.4481	11.8313
12.4548	11.8169
12.4615	11.8101
12.4681	11.7957
12.4748	11.7949
12.4815	11.7804
12.4949	11.7694
12.5015	11.7558
12.5082	11.749
12.5148	11.7363
12.5215	11.7287
12.5282	11.7168
12.5348	11.7083
12.5415	11.6922
12.5482	11.6659
12.5549	11.654
12.5615	11.6354
12.5682	11.6133
12.5749	11.6099
12.5815	11.5887
12.5882	11.5777
12.5949	11.5615
12.6015	11.5531
12.6082	11.5607
12.6149	11.5573
12.6216	11.5488
12.6282	11.5412
12.6349	11.5344
12.6416	11.5327
12.6483	11.5183
12.6549	11.5038
12.6616	11.5005
12.6683	11.4852
12.675	11.4801
12.6816	11.4648
12.6883	11.4512
12.695	11.4512
12.7016	11.4453
12.7083	11.4436
12.715	11.4368
12.7216	11.4419
12.7283	11.4512
12.735	11.4453
12.7417	11.4394
12.7483	11.4385
12.755	11.4495
12.7617	11.4411
12.7683	11.436
12.775	11.4241
12.7817	11.43
12.7884	11.4182
12.795	11.4156
12.8017	11.4054
12.8084	11.4105
12.815	11.4131
12.8217	11.4122
12.8284	11.4097
12.8351	11.4071
12.8417	11.4207
12.8484	11.4292
12.8551	11.4343
12.8618	11.447
12.8684	11.4546
12.8751	11.4725
12.8818	11.4657
12.8884	11.4928
12.8951	11.4928
12.9018	11.5013
12.9084	11.5149
12.9151	11.5005
12.9218	11.5081
12.9351	11.5055
12.9418	11.5072
12.9485	11.5106
12.9551	11.4987
12.9618	11.5005
12.9685	11.5089
12.9751	11.4979
12.9818	11.5098
12.9885	11.5123
12.9952	11.503
13.0018	11.5115
13.0085	11.5081
13.0152	11.5072
13.0219	11.5047
13.0285	11.5115
13.0352	11.4979
13.0419	11.5047
13.0485	11.5021
13.0552	11.4979
13.0619	11.4945
13.0686	11.486
13.0752	11.4835
13.0819	11.4741
13.0886	11.4657
13.0952	11.4614
13.1019	11.447
13.1086	11.4436
13.1153	11.436
13.1219	11.4317
13.1286	11.4309
13.1353	11.4343
13.1419	11.4164
13.1486	11.4249
13.1553	11.4156
13.162	11.4097
13.1686	11.4054
13.1753	11.4054
13.182	11.3978
13.1887	11.3918
13.1953	11.3851
13.202	11.3689
13.2087	11.3715
13.2153	11.3554
13.222	11.3477
13.2287	11.352
13.2353	11.3291
13.242	11.3172
13.2487	11.3019
13.2554	11.2849
13.262	11.2731
13.2687	11.2671
13.2756	11.2383
13.282	11.2239
13.2887	11.2018
13.2954	11.1687
13.3021	11.1645
13.3087	11.1517
13.3154	11.1407
13.3221	11.1136
13.3287	11.1017
13.3354	11.089
13.3421	11.0711
13.3488	11.0482
13.3554	11.0381
13.3621	11.0381
13.3688	11.0253
13.3754	11.0126
13.3821	10.9846
13.3888	10.9693
13.3955	10.9617
13.4021	10.9498
13.4088	10.9303
13.4155	10.932
13.4221	10.9099
13.429	10.8938
13.4355	10.8836
13.4423	10.8616
13.4488	10.8556
13.4555	10.8522
13.4622	10.8361
13.4688	10.8183
13.4755	10.8073
13.4822	10.7869
13.4888	10.7903
13.4955	10.764
13.5022	10.7496
13.5089	10.7275
13.5155	10.714
13.5222	10.6978
13.5289	10.6792
13.5356	10.6732
13.5422	10.6537
13.5489	10.6384
13.5556	10.6249
13.5622	10.5977
[truncated: 754 more rows]

## Sheet: Suppl. Fig. 4d-e
Reduced recombinant LECT2 protein (suppl. Fig. 4d)				Non-Reduced recombinant LECT2 protein (suppl. Fig. 4e)
Mass (Da)	Abundance	Normalized data		Mass (Da)	Abundance	Normalized data
12742.9	228	0.00838217		11674.4	243	0.00611802
12743	245	0.00900717		11674.5	239	0.0060165
12743.1	264	0.0097057		11674.6	235	0.00591498
12743.2	284	0.010441		11674.7	231	0.00581345
12743.3	306	0.0112498		11674.8	227	0.00571193
12743.4	330	0.0121322		11674.9	224	0.00563579
12743.5	355	0.0130513		11675	220	0.00553427
12743.6	383	0.0140807		11675.1	217	0.00545812
12743.7	413	0.0151836		11675.2	215	0.00540736
12743.8	445	0.0163601		11675.3	212	0.00533122
12743.9	479	0.0176101		11675.4	209	0.00525508
12744	515	0.0189336		11675.5	207	0.00520432
12744.1	554	0.0203675		11675.6	205	0.00515356
12744.2	595	0.0218748		11675.7	203	0.00510279
12744.3	638	0.0234557		11675.8	201	0.00505203
12744.4	684	0.0251469		11675.9	200	0.00502665
12744.5	731	0.0268748		11676	198	0.00497589
12744.6	780	0.0286763		11676.1	197	0.00495051
12744.7	831	0.0305513		11676.2	196	0.00492513
12744.8	884	0.0324998		11676.3	195	0.00489975
12744.9	937	0.0344484		11676.4	194	0.00487437
12745	991	0.0364336		11676.5	193	0.00484899
12745.1	1050	0.0386028		11676.6	192	0.00482361
12745.2	1100	0.040441		11676.7	192	0.00482361
12745.3	1160	0.0426469		11676.8	191	0.00479823
12745.4	1210	0.0444851		11676.9	191	0.00479823
12745.5	1260	0.0463234		11677	191	0.00479823
12745.6	1310	0.0481616		11677.1	191	0.00479823
12745.7	1360	0.0499998		11677.2	191	0.00479823
12745.8	1410	0.0518381		11677.3	191	0.00479823
12745.9	1450	0.0533086		11677.4	192	0.00482361
12746	1490	0.0547792		11677.5	192	0.00482361
12746.1	1520	0.0558822		11677.6	192	0.00482361
12746.2	1560	0.0573528		11677.7	193	0.00484899
12746.3	1580	0.0580881		11677.8	194	0.00487437
12746.4	1610	0.059191		11677.9	194	0.00487437
12746.5	1620	0.0595586		11678	195	0.00489975
12746.6	1640	0.0602939		11678.1	196	0.00492513
12746.7	1640	0.0602939		11678.2	197	0.00495051
12746.8	1650	0.0606616		11678.3	198	0.00497589
12746.9	1640	0.0602939		11678.4	199	0.00500127
12747	1640	0.0602939		11678.5	200	0.00502665
12747.1	1630	0.0599263		11678.6	201	0.00505203
12747.2	1610	0.059191		11678.7	202	0.00507741
12747.3	1590	0.0584557		11678.8	204	0.00512818
12747.4	1570	0.0577204		11678.9	205	0.00515356
12747.5	1550	0.0569851		11679	207	0.00520432
12747.6	1520	0.0558822		11679.1	208	0.0052297
12747.7	1490	0.0547792		11679.2	210	0.00528046
12747.8	1460	0.0536763		11679.3	211	0.00530584
12747.9	1430	0.0525734		11679.4	213	0.0053566
12748	1400	0.0514704		11679.5	215	0.00540736
12748.1	1360	0.0499998		11679.6	216	0.00543274
12748.2	1330	0.0488969		11679.7	218	0.00548351
12748.3	1290	0.0474263		11679.8	220	0.00553427
12748.4	1260	0.0463234		11679.9	222	0.00558503
12748.5	1230	0.0452204		11680	224	0.00563579
12748.6	1190	0.0437498		11680.1	226	0.00568655
12748.7	1160	0.0426469		11680.2	229	0.00576269
12748.8	1130	0.0415439		11680.3	231	0.00581345
12748.9	1100	0.040441		11680.4	233	0.00586422
12749	1080	0.0397057		11680.5	236	0.00594036
12749.1	1050	0.0386028		11680.6	238	0.00599112
12749.2	1030	0.0378675		11680.7	241	0.00606726
12749.3	1000	0.0367645		11680.8	244	0.0061434
12749.4	980	0.0360292		11680.9	246	0.00619417
12749.5	959	0.0352572		11681	249	0.00627031
12749.6	939	0.0345219		11681.1	252	0.00634645
12749.7	921	0.0338601		11681.2	255	0.00642259
12749.8	903	0.0331984		11681.3	258	0.00649873
12749.9	887	0.0326101		11681.4	261	0.00657488
12750	871	0.0320219		11681.5	264	0.00665102
12750.1	856	0.0314704		11681.6	268	0.00675254
12750.2	842	0.0309557		11681.7	271	0.00682868
12750.3	828	0.030441		11681.8	275	0.00693021
12750.4	815	0.0299631		11681.9	278	0.00700635
12750.5	803	0.0295219		11682	282	0.00710787
12750.6	790	0.0290439		11682.1	286	0.00720939
12750.7	778	0.0286028		11682.2	289	0.00728554
12750.8	767	0.0281984		11682.3	293	0.00738706
12750.9	755	0.0277572		11682.4	297	0.00748858
12751	743	0.027316		11682.5	301	0.00759011
12751.1	732	0.0269116		11682.6	306	0.00771701
12751.2	721	0.0265072		11682.7	310	0.00781853
12751.3	709	0.026066		11682.8	314	0.00792005
12751.4	698	0.0256616		11682.9	319	0.00804696
12751.5	686	0.0252204		11683	323	0.00814848
12751.6	675	0.024816		11683.1	328	0.00827538
12751.7	664	0.0244116		11683.2	332	0.00837691
12751.8	652	0.0239704		11683.3	337	0.00850381
12751.9	641	0.023566		11683.4	342	0.00863071
12752	630	0.0231616		11683.5	346	0.00873224
12752.1	618	0.0227204		11683.6	351	0.00885914
12752.2	607	0.022316		11683.7	356	0.00898605
12752.3	596	0.0219116		11683.8	361	0.00911295
12752.4	585	0.0215072		11683.9	365	0.00921447
12752.5	574	0.0211028		11684	370	0.00934138
12752.6	563	0.0206984		11684.1	375	0.00946828
12752.7	553	0.0203307		11684.2	379	0.0095698
12752.8	542	0.0199263		11684.3	384	0.00969671
12752.9	532	0.0195586		11684.4	388	0.00979823
12753	522	0.019191		11684.5	393	0.00992513
12753.1	512	0.0188234		11684.6	397	0.0100267
12753.2	503	0.0184925		11684.7	401	0.0101282
12753.3	494	0.0181616		11684.8	405	0.0102297
12753.4	485	0.0178307		11684.9	408	0.0103058
12753.5	477	0.0175366		11685	412	0.0104074
12753.6	469	0.0172425		11685.1	415	0.0104835
12753.7	462	0.0169851		11685.2	419	0.010585
12753.8	455	0.0167278		11685.3	422	0.0106612
12753.9	448	0.0164704		11685.4	424	0.0107119
12754	442	0.0162498		11685.5	427	0.0107881
12754.1	436	0.0160292		11685.6	429	0.0108388
12754.2	431	0.0158454		11685.7	431	0.0108896
12754.3	426	0.0156616		11685.8	432	0.010915
12754.4	421	0.0154778		11685.9	434	0.0109657
12754.5	417	0.0153307		11686	435	0.0109911
12754.6	414	0.0152204		11686.1	436	0.0110165
12754.7	411	0.0151101		11686.2	436	0.0110165
12754.8	408	0.0149998		11686.3	436	0.0110165
12754.9	406	0.0149263		11686.4	436	0.0110165
12755	404	0.0148528		11686.5	436	0.0110165
12755.1	403	0.014816		11686.6	436	0.0110165
12755.2	403	0.014816		11686.7	435	0.0109911
12755.3	402	0.0147792		11686.8	434	0.0109657
12755.4	403	0.014816		11686.9	432	0.010915
12755.5	403	0.014816		11687	431	0.0108896
12755.6	404	0.0148528		11687.1	429	0.0108388
12755.7	406	0.0149263		11687.2	427	0.0107881
12755.8	408	0.0149998		11687.3	425	0.0107373
12755.9	410	0.0150734		11687.4	422	0.0106612
12756	413	0.0151836		11687.5	420	0.0106104
12756.1	415	0.0152572		11687.6	417	0.0105343
12756.2	419	0.0154042		11687.7	414	0.0104581
12756.3	422	0.0155145		11687.8	411	0.010382
12756.4	426	0.0156616		11687.9	408	0.0103058
12756.5	430	0.0158086		11688	405	0.0102297
12756.6	435	0.0159925		11688.1	402	0.0101536
12756.7	439	0.0161395		11688.2	399	0.0100774
12756.8	444	0.0163234		11688.3	395	0.00997589
12756.9	448	0.0164704		11688.4	392	0.00989975
12757	453	0.0166542		11688.5	389	0.00982361
12757.1	458	0.0168381		11688.6	385	0.00972209
12757.2	463	0.0170219		11688.7	382	0.00964594
12757.3	468	0.0172057		11688.8	379	0.0095698
12757.4	472	0.0173528		11688.9	375	0.00946828
12757.5	477	0.0175366		11689	372	0.00939214
12757.6	481	0.0176836		11689.1	369	0.00931599
12757.7	486	0.0178675		11689.2	366	0.00923985
12757.8	490	0.0180145		11689.3	363	0.00916371
12757.9	494	0.0181616		11689.4	360	0.00908757
12758	498	0.0183086		11689.5	357	0.00901143
12758.1	501	0.0184189		11689.6	354	0.00893528
12758.2	505	0.018566		11689.7	351	0.00885914
12758.3	508	0.0186763		11689.8	349	0.00880838
12758.4	511	0.0187866		11689.9	346	0.00873224
12758.5	513	0.0188601		11690	344	0.00868148
12758.6	515	0.0189336		11690.1	341	0.00860533
12758.7	517	0.0190072		11690.2	339	0.00855457
12758.8	519	0.0190807		11690.3	337	0.00850381
12758.9	520	0.0191175		11690.4	336	0.00847843
12759	521	0.0191542		11690.5	334	0.00842767
12759.1	521	0.0191542		11690.6	333	0.00840229
12759.2	521	0.0191542		11690.7	331	0.00835153
12759.3	521	0.0191542		11690.8	330	0.00832615
12759.4	520	0.0191175		11690.9	329	0.00830077
12759.5	519	0.0190807		11691	328	0.00827538
12759.6	517	0.0190072		11691.1	328	0.00827538
12759.7	516	0.0189704		11691.2	328	0.00827538
12759.8	513	0.0188601		11691.3	327	0.00825
12759.9	511	0.0187866		11691.4	327	0.00825
12760	508	0.0186763		11691.5	328	0.00827538
12760.1	505	0.018566		11691.6	328	0.00827538
12760.2	501	0.0184189		11691.7	329	0.00830077
12760.3	498	0.0183086		11691.8	329	0.00830077
12760.4	494	0.0181616		11691.9	330	0.00832615
12760.5	490	0.0180145		11692	332	0.00837691
12760.6	485	0.0178307		11692.1	333	0.00840229
12760.7	481	0.0176836		11692.2	335	0.00845305
12760.8	476	0.0174998		11692.3	337	0.00850381
12760.9	471	0.017316		11692.4	339	0.00855457
12761	466	0.0171322		11692.5	341	0.00860533
12761.1	461	0.0169484		11692.6	344	0.00868148
12761.2	456	0.0167645		11692.7	347	0.00875762
12761.3	451	0.0165807		11692.8	350	0.00883376
12761.4	446	0.0163969		11692.9	353	0.0089099
12761.5	441	0.0162131		11693	357	0.00901143
12761.6	436	0.0160292		11693.1	361	0.00911295
12761.7	431	0.0158454		11693.2	365	0.00921447
12761.8	426	0.0156616		11693.3	370	0.00934138
12761.9	422	0.0155145		11693.4	375	0.00946828
12762	418	0.0153675		11693.5	380	0.00959518
12762.1	414	0.0152204		11693.6	386	0.00974747
12762.2	410	0.0150734		11693.7	392	0.00989975
12762.3	406	0.0149263		11693.8	398	0.010052
12762.4	403	0.014816		11693.9	404	0.0102043
12762.5	400	0.0147057		11694	411	0.010382
12762.6	397	0.0145954		11694.1	418	0.0105596
12762.7	395	0.0145219		11694.2	425	0.0107373
12762.8	393	0.0144484		11694.3	433	0.0109404
12762.9	391	0.0143748		11694.4	441	0.0111434
12763	390	0.0143381		11694.5	449	0.0113465
12763.1	389	0.0143013		11694.6	458	0.0115749
12763.2	389	0.0143013		11694.7	467	0.0118033
12763.3	389	0.0143013		11694.8	476	0.0120317
12763.4	389	0.0143013		11694.9	486	0.0122855
12763.5	389	0.0143013		11695	495	0.012514
12763.6	391	0.0143748		11695.1	506	0.0127932
12763.7	392	0.0144116		11695.2	516	0.013047
12763.8	394	0.0144851		11695.3	526	0.0133008
12763.9	396	0.0145586		11695.4	537	0.01358
12764	398	0.0146322		11695.5	548	0.0138591
12764.1	401	0.0147425		11695.6	559	0.0141383
12764.2	403	0.014816		11695.7	570	0.0144175
12764.3	406	0.0149263		11695.8	582	0.0147221
12764.4	410	0.0150734		11695.9	593	0.0150013
12764.5	413	0.0151836		11696	604	0.0152805
12764.6	416	0.0152939		11696.1	616	0.015585
12764.7	420	0.015441		11696.2	627	0.0158642
12764.8	424	0.0155881		11696.3	638	0.0161434
12764.9	427	0.0156984		11696.4	649	0.0164226
12765	431	0.0158454		11696.5	659	0.0166764
12765.1	434	0.0159557		11696.6	670	0.0169556
12765.2	437	0.016066		11696.7	680	0.0172094
12765.3	440	0.0161763		11696.8	689	0.0174378
12765.4	443	0.0162866		11696.9	698	0.0176663
12765.5	445	0.0163601		11697	707	0.0178947
12765.6	447	0.0164336		11697.1	715	0.0180977
12765.7	449	0.0165072		11697.2	723	0.0183008
12765.8	450	0.0165439		11697.3	729	0.0184531
12765.9	450	0.0165439		11697.4	736	0.0186307
12766	450	0.0165439		11697.5	741	0.0187576
12766.1	450	0.0165439		11697.6	746	0.0188845
12766.2	449	0.0165072		11697.7	750	0.0189861
12766.3	447	0.0164336		11697.8	753	0.0190622
12766.4	444	0.0163234		11697.9	755	0.019113
12766.5	440	0.0161763		11698	756	0.0191383
12766.6	436	0.0160292		11698.1	757	0.0191637
12766.7	431	0.0158454		11698.2	756	0.0191383
12766.8	426	0.0156616		11698.3	755	0.019113
12766.9	419	0.0154042		11698.4	752	0.0190368
12767	412	0.0151469		11698.5	749	0.0189607
12767.1	404	0.0148528		11698.6	745	0.0188591
12767.2	396	0.0145586		11698.7	740	0.0187322
12767.3	386	0.014191		11698.8	734	0.01858
12767.4	377	0.0138601		11698.9	727	0.0184023
12767.5	367	0.0134925		11699	720	0.0182246
12767.6	356	0.0130881		11699.1	712	0.0180216
12767.7	345	0.0126836		11699.2	703	0.0177932
12767.8	333	0.0122425		11699.3	693	0.0175393
12767.9	322	0.0118381		11699.4	683	0.0172855
12768	310	0.0113969		11699.5	672	0.0170064
12768.1	298	0.0109557		11699.6	661	0.0167272
12768.2	286	0.0105145		11699.7	649	0.0164226
12768.3	274	0.0100734		11699.8	637	0.016118
12768.4	262	0.00963217		11699.9	625	0.0158135
12768.5	251	0.00922776		11700	612	0.0154835
12768.6	239	0.00878659		11700.1	599	0.0151536
12768.7	228	0.00838217		11700.2	586	0.0148236
12768.8	217	0.00797776		11700.3	573	0.0144937
12768.9	206	0.00757335		11700.4	560	0.0141637
12769	196	0.0072057		11700.5	546	0.0138084
12769.1	187	0.00687482		11700.6	533	0.0134784
12769.2	177	0.00650717		11700.7	520	0.0131485
12769.3	169	0.00621306		11700.8	507	0.0128185
12769.4	161	0.00591894		11700.9	494	0.0124886
12769.5	153	0.00562482		11701	481	0.0121586
12769.6	146	0.00536747		11701.1	469	0.0118541
12769.7	139	0.00511011		11701.2	456	0.0115241
12769.8	133	0.00488953		11701.3	444	0.0112195
12769.9	127	0.00466894		11701.4	432	0.010915
12770	122	0.00448511		11701.5	421	0.0106358
12770.1	117	0.00430129		11701.6	409	0.0103312
12770.2	113	0.00415423		11701.7	398	0.010052
12770.3	109	0.00400717		11701.8	388	0.00979823
12770.4	106	0.00389688		11701.9	377	0.00951904
12770.5	103	0.00378659		11702	367	0.00926523
12770.6	99.9	0.00367261		11702.1	358	0.00903681
12770.7	97.6	0.00358806		11702.2	348	0.008783
12770.8	95.6	0.00351453		11702.3	339	0.00855457
12770.9	93.8	0.00344835		11702.4	330	0.00832615
12771	92.4	0.00339688		11702.5	322	0.0081231
12771.1	91.2	0.00335276		11702.6	314	0.00792005
12771.2	90.3	0.00331967		11702.7	306	0.00771701
12771.3	89.5	0.00329026		11702.8	299	0.00753934
12771.4	89	0.00327188		11702.9	291	0.0073363
12771.5	88.6	0.00325717		11703	285	0.00718401
12771.6	88.4	0.00324982		11703.1	278	0.00700635
12771.7	88.3	0.00324614		11703.2	272	0.00685406
12771.8	88.4	0.00324982		11703.3	266	0.00670178
12771.9	88.6	0.00325717		11703.4	260	0.0065495
12772	88.9	0.0032682		11703.5	255	0.00642259
12772.1	89.3	0.00328291		11703.6	249	0.00627031
12772.2	89.8	0.00330129		11703.7	244	0.0061434
12772.3	90.5	0.00332703		11703.8	240	0.00604188
12772.4	91.1	0.00334909		11703.9	235	0.00591498
12772.5	91.9	0.0033785		11704	231	0.00581345
12772.6	92.8	0.00341159		11704.1	227	0.00571193
12772.7	93.7	0.00344467		11704.2	223	0.00561041
12772.8	94.8	0.00348511		11704.3	220	0.00553427
12772.9	95.9	0.00352556		11704.4	216	0.00543274
12773	97.1	0.00356967		11704.5	213	0.0053566
12773.1	98.3	0.00361379		11704.6	210	0.00528046
12773.2	99.7	0.00366526		11704.7	207	0.00520432
12773.3	101	0.00371306		11704.8	205	0.00515356
12773.4	103	0.00378659		11704.9	202	0.00507741
12773.5	104	0.00382335		11705	200	0.00502665
12773.6	106	0.00389688		11705.1	198	0.00497589
12773.7	108	0.00397041		11705.2	196	0.00492513
12773.8	110	0.00404394		11705.3	194	0.00487437
12773.9	112	0.00411747		11705.4	193	0.00484899
12774	114	0.004191		11705.5	191	0.00479823
12774.1	116	0.00426453		11705.6	190	0.00477285
12774.2	119	0.00437482		11705.7	189	0.00474746
12774.3	121	0.00444835		11705.8	188	0.00472208
12774.4	124	0.00455864		11705.9	187	0.0046967
12774.5	127	0.00466894		11706	186	0.00467132
12774.6	129	0.00474247		11706.1	185	0.00464594
12774.7	132	0.00485276		11706.2	185	0.00464594
12774.8	135	0.00496306		11706.3	185	0.00464594
12774.9	139	0.00511011		11706.4	184	0.00462056
12775	142	0.00522041		11706.5	184	0.00462056
12775.1	145	0.0053307		11706.6	184	0.00462056
12775.2	149	0.00547776		11706.7	184	0.00462056
12775.3	152	0.00558806		11706.8	184	0.00462056
12775.4	156	0.00573511		11706.9	184	0.00462056
12775.5	160	0.00588217		11707	185	0.00464594
12775.6	164	0.00602923		11707.1	185	0.00464594
12775.7	168	0.00617629		11707.2	186	0.00467132
12775.8	172	0.00632335		11707.3	186	0.00467132
12775.9	176	0.00647041		11707.4	187	0.0046967
12776	180	0.00661747		11707.5	188	0.00472208
12776.1	184	0.00676453		11707.6	189	0.00474746
12776.2	188	0.00691159		11707.7	190	0.00477285
12776.3	192	0.00705864		11707.8	191	0.00479823
12776.4	196	0.0072057		11707.9	192	0.00482361
12776.5	200	0.00735276		11708	193	0.00484899
12776.6	203	0.00746306		11708.1	194	0.00487437
12776.7	207	0.00761011		11708.2	196	0.00492513
12776.8	211	0.00775717		11708.3	197	0.00495051
12776.9	214	0.00786747		11708.4	199	0.00500127
12777	218	0.00801453		11708.5	200	0.00502665
12777.1	221	0.00812482		11708.6	202	0.00507741
12777.2	224	0.00823511		11708.7	203	0.00510279
12777.3	227	0.00834541		11708.8	205	0.00515356
12777.4	229	0.00841894		11708.9	207	0.00520432
12777.5	232	0.00852923		11709	208	0.0052297
12777.6	234	0.00860276		11709.1	210	0.00528046
12777.7	236	0.00867629		11709.2	212	0.00533122
12777.8	237	0.00871306		11709.3	214	0.00538198
12777.9	238	0.00874982		11709.4	216	0.00543274
12778	239	0.00878659		11709.5	218	0.00548351
12778.1	240	0.00882335		11709.6	220	0.00553427
12778.2	240	0.00882335		11709.7	221	0.00555965
12778.3	240	0.00882335		11709.8	223	0.00561041
12778.4	239	0.00878659		11709.9	225	0.00566117
12778.5	239	0.00878659		11710	227	0.00571193
12778.6	238	0.00874982		11710.1	229	0.00576269
12778.7	236	0.00867629		11710.2	231	0.00581345
12778.8	235	0.00863953		11710.3	233	0.00586422
12778.9	233	0.008566		11710.4	235	0.00591498
12779	231	0.00849247		11710.5	237	0.00596574
12779.1	229	0.00841894		11710.6	238	0.00599112
12779.2	227	0.00834541		11710.7	240	0.00604188
12779.3	225	0.00827188		11710.8	242	0.00609264
12779.4	223	0.00819835		11710.9	244	0.0061434
12779.5	221	0.00812482		11711	245	0.00616878
12779.6	219	0.00805129		11711.1	247	0.00621955
12779.7	218	0.00801453		11711.2	248	0.00624493
12779.8	216	0.007941		11711.3	250	0.00629569
12779.9	215	0.00790423		11711.4	251	0.00632107
12780	215	0.00790423		11711.5	253	0.00637183
12780.1	215	0.00790423		11711.6	254	0.00639721
12780.2	215	0.00790423		11711.7	255	0.00642259
12780.3	217	0.00797776		11711.8	256	0.00644797
12780.4	219	0.00805129		11711.9	257	0.00647335
12780.5	223	0.00819835		11712	258	0.00649873
12780.6	227	0.00834541		11712.1	259	0.00652411
12780.7	233	0.008566		11712.2	260	0.0065495
12780.8	241	0.00886011		11712.3	261	0.00657488
12780.9	250	0.009191		11712.4	261	0.00657488
12781	260	0.00955864		11712.5	262	0.00660026
12781.1	273	0.0100366		11712.6	263	0.00662564
12781.2	287	0.0105513		11712.7	263	0.00662564
12781.3	304	0.0111763		11712.8	263	0.00662564
12781.4	323	0.0118748		11712.9	264	0.00665102
12781.5	345	0.0126836		11713	264	0.00665102
12781.6	369	0.013566		11713.1	264	0.00665102
12781.7	396	0.0145586		11713.2	264	0.00665102
12781.8	425	0.0156248		11713.3	264	0.00665102
12781.9	458	0.0168381		11713.4	264	0.00665102
12782	493	0.0181248		11713.5	264	0.00665102
12782.1	531	0.0195219		11713.6	264	0.00665102
12782.2	572	0.0210292		11713.7	264	0.00665102
12782.3	616	0.0226469		11713.8	264	0.00665102
12782.4	662	0.0243381		11713.9	263	0.00662564
12782.5	711	0.0261395		11714	263	0.00662564
12782.6	761	0.0279778		11714.1	263	0.00662564
12782.7	814	0.0299263		11714.2	262	0.00660026
12782.8	868	0.0319116		11714.3	262	0.00660026
12782.9	924	0.0339704		11714.4	261	0.00657488
12783	980	0.0360292		11714.5	261	0.00657488
12783.1	1040	0.0382351		11714.6	261	0.00657488
12783.2	1090	0.0400734		11714.7	260	0.0065495
12783.3	1150	0.0422792		11714.8	260	0.0065495
12783.4	1200	0.0441175		11714.9	259	0.00652411
12783.5	1250	0.0459557		11715	259	0.00652411
12783.6	1300	0.0477939		11715.1	258	0.00649873
12783.7	1350	0.0496322		11715.2	258	0.00649873
12783.8	1390	0.0511028		11715.3	257	0.00647335
12783.9	1430	0.0525734		11715.4	257	0.00647335
12784	1460	0.0536763		11715.5	257	0.00647335
12784.1	1490	0.0547792		11715.6	256	0.00644797
12784.2	1520	0.0558822		11715.7	256	0.00644797
12784.3	1530	0.0562498		11715.8	256	0.00644797
12784.4	1540	0.0566175		11715.9	256	0.00644797
12784.5	1550	0.0569851		11716	256	0.00644797
12784.6	1550	0.0569851		11716.1	256	0.00644797
12784.7	1550	0.0569851		11716.2	256	0.00644797
12784.8	1530	0.0562498		11716.3	256	0.00644797
12784.9	1520	0.0558822		11716.4	256	0.00644797
12785	1500	0.0551469		11716.5	256	0.00644797
12785.1	1470	0.0540439		11716.6	257	0.00647335
12785.2	1440	0.052941		11716.7	257	0.00647335
12785.3	1400	0.0514704		11716.8	258	0.00649873
12785.4	1360	0.0499998		11716.9	258	0.00649873
12785.5	1320	0.0485292		11717	259	0.00652411
12785.6	1270	0.046691		11717.1	260	0.0065495
12785.7	1230	0.0452204		11717.2	261	0.00657488
12785.8	1180	0.0433822		11717.3	262	0.00660026
12785.9	1130	0.0415439		11717.4	263	0.00662564
12786	1080	0.0397057		11717.5	265	0.0066764
12786.1	1020	0.0374998		11717.6	266	0.00670178
12786.2	973	0.0357719		11717.7	268	0.00675254
12786.3	922	0.0338969		11717.8	269	0.00677792
12786.4	872	0.0320586		11717.9	271	0.00682868
12786.5	823	0.0302572		11718	273	0.00687945
12786.6	776	0.0285292		11718.1	275	0.00693021
12786.7	730	0.0268381		11718.2	277	0.00698097
12786.8	686	0.0252204		11718.3	280	0.00705711
12786.9	643	0.0236395		11718.4	282	0.00710787
12787	603	0.0221689		11718.5	285	0.00718401
12787.1	565	0.0207719		11718.6	287	0.00723478
12787.2	529	0.0194484		11718.7	290	0.00731092
12787.3	495	0.0181984		11718.8	293	0.00738706
12787.4	463	0.0170219		11718.9	296	0.0074632
12787.5	433	0.0159189		11719	300	0.00756472
12787.6	405	0.0148895		11719.1	303	0.00764087
12787.7	380	0.0139704		11719.2	306	0.00771701
12787.8	356	0.0130881		11719.3	310	0.00781853
12787.9	335	0.012316		11719.4	314	0.00792005
12788	315	0.0115807		11719.5	317	0.0079962
12788.1	297	0.0109189		11719.6	321	0.00809772
12788.2	280	0.0102939		11719.7	325	0.00819924
12788.3	266	0.00977923		11719.8	329	0.00830077
12788.4	253	0.00930129		11719.9	333	0.00840229
12788.5	241	0.00886011		11720	338	0.00852919
12788.6	231	0.00849247		11720.1	342	0.00863071
12788.7	222	0.00816159		11720.2	346	0.00873224
12788.8	214	0.00786747		11720.3	351	0.00885914
12788.9	207	0.00761011		11720.4	355	0.00896066
12789	202	0.00742629		11720.5	359	0.00906219
12789.1	198	0.00727923		11720.6	364	0.00918909
12789.2	195	0.00716894		11720.7	369	0.00931599
12789.3	192	0.00705864		11720.8	373	0.00941752
12789.4	191	0.00702188		11720.9	378	0.00954442
12789.5	191	0.00702188		11721	382	0.00964594
12789.6	191	0.00702188		11721.1	387	0.00977285
12789.7	193	0.00709541		11721.2	392	0.00989975
12789.8	195	0.00716894		11721.3	396	0.0100013
12789.9	198	0.00727923		11721.4	401	0.0101282
12790	202	0.00742629		11721.5	405	0.0102297
12790.1	206	0.00757335		11721.6	410	0.0103566
12790.2	211	0.00775717		11721.7	414	0.0104581
12790.3	217	0.00797776		11721.8	419	0.010585
12790.4	224	0.00823511		11721.9	423	0.0106866
12790.5	231	0.00849247		11722	427	0.0107881
12790.6	239	0.00878659		11722.1	432	0.010915
12790.7	247	0.0090807		11722.2	436	0.0110165
12790.8	256	0.00941159		11722.3	440	0.011118
12790.9	265	0.00974247		11722.4	443	0.0111942
12791	275	0.0101101		11722.5	447	0.0112957
12791.1	285	0.0104778		11722.6	451	0.0113972
12791.2	295	0.0108454		11722.7	454	0.0114734
12791.3	306	0.0112498		11722.8	458	0.0115749
12791.4	316	0.0116175		11722.9	461	0.011651
12791.5	327	0.0120219		11723	464	0.0117272
12791.6	338	0.0124263		11723.1	467	0.0118033
12791.7	349	0.0128307		11723.2	470	0.0118794
12791.8	360	0.0132351		11723.3	472	0.0119302
12791.9	371	0.0136395		11723.4	475	0.0120064
12792	382	0.0140439		11723.5	477	0.0120571
12792.1	392	0.0144116		11723.6	480	0.0121333
12792.2	403	0.014816		11723.7	482	0.012184
12792.3	412	0.0151469		11723.8	484	0.0122348
12792.4	422	0.0155145		11723.9	486	0.0122855
12792.5	430	0.0158086		11724	488	0.0123363
12792.6	439	0.0161395		11724.1	489	0.0123617
12792.7	446	0.0163969		11724.2	491	0.0124124
12792.8	453	0.0166542		11724.3	492	0.0124378
12792.9	459	0.0168748		11724.4	494	0.0124886
12793	465	0.0170954		11724.5	495	0.012514
12793.1	470	0.0172792		11724.6	496	0.0125393
12793.2	474	0.0174263		11724.7	497	0.0125647
12793.3	477	0.0175366		11724.8	498	0.0125901
12793.4	480	0.0176469		11724.9	498	0.0125901
12793.5	481	0.0176836		11725	499	0.0126155
12793.6	482	0.0177204		11725.1	499	0.0126155
12793.7	482	0.0177204		11725.2	500	0.0126409
12793.8	482	0.0177204		11725.3	500	0.0126409
12793.9	480	0.0176469		11725.4	500	0.0126409
12794	478	0.0175734		11725.5	500	0.0126409
12794.1	475	0.0174631		11725.6	499	0.0126155
12794.2	472	0.0173528		11725.7	499	0.0126155
12794.3	468	0.0172057		11725.8	499	0.0126155
12794.4	464	0.0170586		11725.9	498	0.0125901
12794.5	459	0.0168748		11726	497	0.0125647
12794.6	454	0.016691		11726.1	497	0.0125647
12794.7	449	0.0165072		11726.2	496	0.0125393
12794.8	443	0.0162866		11726.3	495	0.012514
12794.9	437	0.016066		11726.4	493	0.0124632
12795	431	0.0158454		11726.5	492	0.0124378
12795.1	425	0.0156248		11726.6	491	0.0124124
12795.2	419	0.0154042		11726.7	489	0.0123617
12795.3	413	0.0151836		11726.8	488	0.0123363
12795.4	407	0.0149631		11726.9	486	0.0122855
12795.5	402	0.0147792		11727	485	0.0122602
12795.6	396	0.0145586		11727.1	483	0.0122094
12795.7	391	0.0143748		11727.2	481	0.0121586
12795.8	385	0.0141542		11727.3	479	0.0121079
12795.9	381	0.0140072		11727.4	477	0.0120571
12796	376	0.0138234		11727.5	475	0.0120064
12796.1	372	0.0136763		11727.6	473	0.0119556
12796.2	369	0.013566		11727.7	471	0.0119048
12796.3	365	0.0134189		11727.8	469	0.0118541
12796.4	362	0.0133086		11727.9	466	0.0117779
12796.5	360	0.0132351		11728	464	0.0117272
12796.6	358	0.0131616		11728.1	462	0.0116764
12796.7	357	0.0131248		11728.2	459	0.0116003
12796.8	356	0.0130881		11728.3	457	0.0115495
12796.9	355	0.0130513		11728.4	454	0.0114734
12797	355	0.0130513		11728.5	452	0.0114226
12797.1	355	0.0130513		11728.6	449	0.0113465
12797.2	356	0.0130881		11728.7	447	0.0112957
12797.3	357	0.0131248		11728.8	444	0.0112195
12797.4	358	0.0131616		11728.9	442	0.0111688
12797.5	360	0.0132351		11729	439	0.0110926
12797.6	362	0.0133086		11729.1	437	0.0110419
12797.7	364	0.0133822		11729.2	435	0.0109911
12797.8	366	0.0134557		11729.3	432	0.010915
12797.9	369	0.013566		11729.4	430	0.0108642
12798	371	0.0136395		11729.5	428	0.0108135
12798.1	374	0.0137498		11729.6	426	0.0107627
12798.2	377	0.0138601		11729.7	423	0.0106866
12798.3	379	0.0139336		11729.8	421	0.0106358
12798.4	382	0.0140439		11729.9	420	0.0106104
12798.5	384	0.0141175		11730	418	0.0105596
12798.6	386	0.014191		11730.1	416	0.0105089
12798.7	388	0.0142645		11730.2	414	0.0104581
12798.8	390	0.0143381		11730.3	413	0.0104327
12798.9	392	0.0144116		11730.4	412	0.0104074
12799	393	0.0144484		11730.5	410	0.0103566
12799.1	394	0.0144851		11730.6	409	0.0103312
12799.2	394	0.0144851		11730.7	408	0.0103058
12799.3	394	0.0144851		11730.8	407	0.0102805
12799.4	394	0.0144851		11730.9	406	0.0102551
12799.5	393	0.0144484		11731	405	0.0102297
12799.6	392	0.0144116		11731.1	405	0.0102297
12799.7	390	0.0143381		11731.2	404	0.0102043
12799.8	388	0.0142645		11731.3	404	0.0102043
12799.9	385	0.0141542		11731.4	403	0.0101789
12800	382	0.0140439		11731.5	403	0.0101789
12800.1	378	0.0138969		11731.6	402	0.0101536
12800.2	374	0.0137498		11731.7	402	0.0101536
12800.3	370	0.0136028		11731.8	401	0.0101282
12800.4	365	0.0134189		11731.9	401	0.0101282
12800.5	359	0.0131984		11732	400	0.0101028
12800.6	354	0.0130145		11732.1	400	0.0101028
12800.7	348	0.0127939		11732.2	399	0.0100774
12800.8	341	0.0125366		11732.3	398	0.010052
12800.9	335	0.012316		11732.4	397	0.0100267
12801	328	0.0120586		11732.5	396	0.0100013
12801.1	321	0.0118013		11732.6	395	0.00997589
12801.2	314	0.0115439		11732.7	394	0.00995051
12801.3	306	0.0112498		11732.8	392	0.00989975
12801.4	299	0.0109925		11732.9	390	0.00984899
12801.5	292	0.0107351		11733	388	0.00979823
12801.6	284	0.010441		11733.1	386	0.00974747
12801.7	276	0.0101469		11733.2	383	0.00967132
12801.8	269	0.00988953		11733.3	381	0.00962056
12801.9	261	0.00959541		11733.4	378	0.00954442
12802	254	0.00933806		11733.5	374	0.0094429
12802.1	246	0.00904394		11733.6	371	0.00936676
12802.2	239	0.00878659		11733.7	367	0.00926523
12802.3	232	0.00852923		11733.8	363	0.00916371
12802.4	225	0.00827188		11733.9	359	0.00906219
12802.5	218	0.00801453		11734	355	0.00896066
12802.6	212	0.00779394		11734.1	350	0.00883376
12802.7	206	0.00757335		11734.2	346	0.00873224
12802.8	199	0.007316		11734.3	341	0.00860533
12802.9	193	0.00709541		11734.4	336	0.00847843
12803	188	0.00691159		11734.5	332	0.00837691
12803.1	182	0.006691		11734.6	327	0.00825
12803.2	177	0.00650717		11734.7	322	0.0081231
12803.3	172	0.00632335		11734.8	317	0.0079962
12803.4	167	0.00613953		11734.9	312	0.00786929
12803.5	163	0.00599247		11735	308	0.00776777
12803.6	159	0.00584541		11735.1	303	0.00764087
12803.7	155	0.00569835		11735.2	299	0.00753934
12803.8	151	0.00555129		11735.3	295	0.00743782
12803.9	147	0.00540423		11735.4	291	0.0073363
12804	144	0.00529394		11735.5	287	0.00723478
12804.1	141	0.00518364		11735.6	283	0.00713325
12804.2	138	0.00507335		11735.7	280	0.00705711
12804.3	135	0.00496306		11735.8	277	0.00698097
12804.4	132	0.00485276		11735.9	274	0.00690483
12804.5	130	0.00477923		11736	272	0.00685406
12804.6	127	0.00466894		11736.1	269	0.00677792
12804.7	125	0.00459541		11736.2	268	0.00675254
12804.8	123	0.00452188		11736.3	266	0.00670178
12804.9	121	0.00444835		11736.4	265	0.0066764
12805	120	0.00441159		11736.5	264	0.00665102
12805.1	118	0.00433806		11736.6	264	0.00665102
12805.2	116	0.00426453		11736.7	264	0.00665102
12805.3	114	0.004191		11736.8	264	0.00665102
12805.4	113	0.00415423		11736.9	265	0.0066764
12805.5	111	0.0040807		11737	266	0.00670178
12805.6	110	0.00404394		11737.1	267	0.00672716
12805.7	108	0.00397041		11737.2	269	0.00677792
12805.8	106	0.00389688		11737.3	272	0.00685406
12805.9	105	0.00386011		11737.4	274	0.00690483
12806	103	0.00378659		11737.5	277	0.00698097
12806.1	101	0.00371306		11737.6	281	0.00708249
12806.2	99	0.00363953		11737.7	285	0.00718401
12806.3	97.1	0.00356967		11737.8	289	0.00728554
12806.4	95	0.00349247		11737.9	294	0.00741244
12806.5	92.9	0.00341526		11738	299	0.00753934
12806.6	90.7	0.00333438		11738.1	304	0.00766625
12806.7	88.4	0.00324982		11738.2	310	0.00781853
12806.8	86.1	0.00316526		11738.3	316	0.00797082
12806.9	83.7	0.00307703		11738.4	323	0.00814848
12807	81.3	0.00298879		11738.5	330	0.00832615
12807.1	78.8	0.00289688		11738.6	337	0.00850381
12807.2	76.4	0.00280864		11738.7	345	0.00870686
12807.3	74	0.00272041		11738.8	353	0.0089099
12807.4	71.6	0.00263217		11738.9	361	0.00911295
12807.5	69.3	0.00254761		11739	369	0.00931599
12807.6	67	0.00246306		11739.1	378	0.00954442
12807.7	64.8	0.00238217		11739.2	387	0.00977285
12807.8	62.7	0.00230497		11739.3	396	0.0100013
12807.9	60.7	0.00223144		11739.4	405	0.0102297
12808	58.8	0.00216159		11739.5	415	0.0104835
12808.1	57	0.00209541		11739.6	424	0.0107119
12808.2	55.3	0.00203291		11739.7	434	0.0109657
12808.3	53.7	0.00197409		11739.8	443	0.0111942
12808.4	52.3	0.00192261		11739.9	453	0.011448
12808.5	51	0.00187482		11740	462	0.0116764
12808.6	49.8	0.0018307		11740.1	471	0.0119048
12808.7	48.7	0.00179026		11740.2	481	0.0121586
12808.8	47.8	0.00175717		11740.3	490	0.0123871
12808.9	47	0.00172776		11740.4	498	0.0125901
12809	46.3	0.00170203		11740.5	507	0.0128185
12809.1	45.8	0.00168364		11740.6	515	0.0130216
12809.2	45.4	0.00166894		11740.7	523	0.0132246
12809.3	45.2	0.00166159		11740.8	531	0.0134277
12809.4	45	0.00165423		11740.9	538	0.0136053
12809.5	45.1	0.00165791		11741	545	0.013783
12809.6	45.2	0.00166159		11741.1	552	0.0139607
12809.7	45.5	0.00167261		11741.2	558	0.014113
12809.8	45.9	0.00168732		11741.3	564	0.0142652
12809.9	46.5	0.00170938		11741.4	570	0.0144175
12810	47.3	0.00173879		11741.5	575	0.0145444
12810.1	48.1	0.0017682		11741.6	580	0.0146713
12810.2	49.2	0.00180864		11741.7	584	0.0147728
12810.3	50.4	0.00185276		11741.8	589	0.0148998
12810.4	51.7	0.00190056		11741.9	593	0.0150013
12810.5	53.3	0.00195938		11742	597	0.0151028
12810.6	55	0.00202188		11742.1	601	0.0152043
12810.7	56.9	0.00209173		11742.2	605	0.0153058
12810.8	59.1	0.00217261		11742.3	608	0.015382
12810.9	61.4	0.00225717		11742.4	612	0.0154835
12811	64	0.00235276		11742.5	616	0.015585
12811.1	66.9	0.00245938		11742.6	619	0.0156612
12811.2	70	0.00257335		11742.7	623	0.0157627
12811.3	73.4	0.00269835		11742.8	627	0.0158642
12811.4	77.1	0.00283438		11742.9	630	0.0159404
12811.5	81.1	0.00298144		11743	634	0.0160419
12811.6	85.4	0.00313953		11743.1	638	0.0161434
12811.7	90.2	0.003316		11743.2	641	0.0162196
12811.8	95.3	0.0035035		11743.3	644	0.0162957
12811.9	101	0.00371306		11743.4	647	0.0163718
12812	107	0.00393364		11743.5	649	0.0164226
12812.1	114	0.004191		11743.6	651	0.0164734
12812.2	121	0.00444835		11743.7	652	0.0164987
12812.3	128	0.0047057		11743.8	652	0.0164987
12812.4	136	0.00499982		11743.9	651	0.0164734
12812.5	145	0.0053307		11744	649	0.0164226
12812.6	155	0.00569835		11744.1	646	0.0163465
12812.7	165	0.006066		11744.2	641	0.0162196
12812.8	176	0.00647041		11744.3	635	0.0160673
12812.9	188	0.00691159		11744.4	627	0.0158642
12813	201	0.00738953		11744.5	617	0.0156104
12813.1	215	0.00790423		11744.6	606	0.0153312
12813.2	229	0.00841894		11744.7	593	0.0150013
12813.3	245	0.00900717		11744.8	578	0.0146206
12813.4	262	0.00963217		11744.9	561	0.0141891
12813.5	280	0.0102939		11745	544	0.0137576
12813.6	299	0.0109925		11745.1	524	0.01325
12813.7	319	0.0117278		11745.2	504	0.0127424
12813.8	340	0.0124998		11745.3	482	0.012184
12813.9	363	0.0133454		11745.4	460	0.0116256
12814	387	0.0142278		11745.5	437	0.0110419
12814.1	412	0.0151469		11745.6	414	0.0104581
12814.2	438	0.0161028		11745.7	390	0.00984899
12814.3	466	0.0171322		11745.8	367	0.00926523
12814.4	495	0.0181984		11745.9	344	0.00868148
12814.5	525	0.0193013		11746	321	0.00809772
12814.6	557	0.0204778		11746.1	299	0.00753934
12814.7	589	0.0216542		11746.2	278	0.00700635
12814.8	623	0.0229042		11746.3	257	0.00647335
12814.9	658	0.024191		11746.4	238	0.00599112
12815	694	0.0255145		11746.5	220	0.00553427
12815.1	730	0.0268381		11746.6	202	0.00507741
12815.2	768	0.0282351		11746.7	186	0.00467132
12815.3	806	0.0296322		11746.8	172	0.00431599
12815.4	845	0.031066		11746.9	158	0.00396066
12815.5	884	0.0324998		11747	145	0.00363071
12815.6	924	0.0339704		11747.1	134	0.00335152
12815.7	964	0.035441		11747.2	123	0.00307234
12815.8	1000	0.0367645		11747.3	114	0.00284391
12815.9	1040	0.0382351		11747.4	105	0.00261548
12816	1080	0.0397057		11747.5	97.7	0.0024302
12816.1	1120	0.0411763		11747.6	90.8	0.00225508
12816.2	1160	0.0426469		11747.7	84.6	0.00209772
12816.3	1200	0.0441175		11747.8	79.1	0.00195812
12816.4	1230	0.0452204		11747.9	74.1	0.00183122
12816.5	1270	0.046691		11748	69.7	0.00171954
12816.6	1300	0.0477939		11748.1	65.7	0.00161802
12816.7	1340	0.0492645		11748.2	62.2	0.00152919
12816.8	1370	0.0503675		11748.3	59.1	0.00145051
12816.9	1400	0.0514704		11748.4	56.3	0.00137944
12817	1420	0.0522057		11748.5	53.8	0.00131599
12817.1	1450	0.0533086		11748.6	51.6	0.00126015
12817.2	1470	0.0540439		11748.7	49.6	0.00120939
12817.3	1490	0.0547792		11748.8	47.8	0.00116371
12817.4	1510	0.0555145		11748.9	46.3	0.00112564
12817.5	1530	0.0562498		11749	44.9	0.0010901
12817.6	1540	0.0566175		11749.1	43.7	0.00105965
12817.7	1560	0.0573528		11749.2	42.6	0.00103173
12817.8	1570	0.0577204		11749.3	41.6	0.00100635
12817.9	1580	0.0580881		11749.4	40.8	0.000986041
12818	1580	0.0580881		11749.5	40	0.000965737
12818.1	1590	0.0584557		11749.6	39.4	0.000950508
12818.2	1590	0.0584557		11749.7	38.8	0.00093528
12818.3	1590	0.0584557		11749.8	38.4	0.000925127
12818.4	1590	0.0584557		11749.9	38	0.000914975
12818.5	1580	0.0580881		11750	37.7	0.000907361
12818.6	1570	0.0577204		11750.1	37.4	0.000899747
12818.7	1570	0.0577204		11750.2	37.3	0.000897209
12818.8	1560	0.0573528		11750.3	37.2	0.00089467
12818.9	1550	0.0569851		11750.4	37.1	0.000892132
12819	1530	0.0562498		11750.5	37.2	0.00089467
12819.1	1520	0.0558822		11750.6	37.3	0.000897209
12819.2	1500	0.0551469		11750.7	37.5	0.000902285
12819.3	1480	0.0544116		11750.8	37.7	0.000907361
12819.4	1470	0.0540439		11750.9	38	0.000914975
12819.5	1450	0.0533086		11751	38.4	0.000925127
12819.6	1420	0.0522057		11751.1	38.8	0.00093528
12819.7	1400	0.0514704		11751.2	39.4	0.000950508
12819.8	1380	0.0507351		11751.3	40	0.000965737
12819.9	1360	0.0499998		11751.4	40.7	0.000983503
12820	1330	0.0488969		11751.5	41.4	0.00100127
12820.1	1310	0.0481616		11751.6	42.3	0.00102411
12820.2	1280	0.0470586		11751.7	43.2	0.00104695
12820.3	1260	0.0463234		11751.8	44.3	0.00107487
12820.4	1230	0.0452204		11751.9	45.5	0.00110533
12820.5	1200	0.0441175		11752	46.8	0.00113833
12820.6	1180	0.0433822		11752.1	48.2	0.00117386
12820.7	1150	0.0422792		11752.2	49.7	0.00121193
12820.8	1120	0.0411763		11752.3	51.4	0.00125508
12820.9	1100	0.040441		11752.4	53.3	0.0013033
12821	1070	0.0393381		11752.5	55.4	0.0013566
12821.1	1040	0.0382351		11752.6	57.7	0.00141498
12821.2	1020	0.0374998		11752.7	60.2	0.00147843
12821.3	992	0.0364704		11752.8	62.9	0.00154696
12821.4	966	0.0355145		11752.9	66	0.00162564
12821.5	941	0.0345954		11753	69.4	0.00171193
12821.6	916	0.0336763		11753.1	73.1	0.00180584
12821.7	891	0.0327572		11753.2	77.3	0.00191244
12821.8	867	0.0318748		11753.3	81.9	0.00202919
12821.9	843	0.0309925		11753.4	87.1	0.00216117
12822	820	0.0301469		11753.5	92.8	0.00230584
12822.1	798	0.0293381		11753.6	99.3	0.00247081
12822.2	776	0.0285292		11753.7	107	0.00266624
12822.3	754	0.0277204		11753.8	115	0.00286929
12822.4	734	0.0269851		11753.9	124	0.00309772
12822.5	714	0.0262498		11754	134	0.00335152
12822.6	695	0.0255513		11754.1	146	0.00365609
12822.7	676	0.0248528		11754.2	159	0.00398604
12822.8	658	0.024191		11754.3	173	0.00434137
12822.9	641	0.023566		11754.4	190	0.00477285
12823	624	0.022941		11754.5	208	0.0052297
12823.1	608	0.0223528		11754.6	229	0.00576269
12823.2	593	0.0218013		11754.7	253	0.00637183
12823.3	578	0.0212498		11754.8	280	0.00705711
12823.4	564	0.0207351		11754.9	310	0.00781853
12823.5	550	0.0202204		11755	343	0.0086561
12823.6	538	0.0197792		11755.1	381	0.00962056
12823.7	525	0.0193013		11755.2	423	0.0106866
12823.8	514	0.0188969		11755.3	470	0.0118794
12823.9	503	0.0184925		11755.4	523	0.0132246
12824	492	0.0180881		11755.5	581	0.0146967
12824.1	482	0.0177204		11755.6	645	0.0163211
12824.2	473	0.0173895		11755.7	715	0.0180977
12824.3	464	0.0170586		11755.8	792	0.020052
12824.4	455	0.0167278		11755.9	876	0.022184
12824.5	447	0.0164336		11756	967	0.0244937
12824.6	440	0.0161763		11756.1	1070	0.0271079
12824.7	433	0.0159189		11756.2	1170	0.029646
12824.8	426	0.0156616		11756.3	1280	0.0324378
12824.9	420	0.015441		11756.4	1400	0.0354835
12825	414	0.0152204		11756.5	1530	0.038783
12825.1	409	0.0150366		11756.6	1660	0.0420825
12825.2	404	0.0148528		11756.7	1800	0.0456358
12825.3	399	0.0146689		11756.8	1940	0.0491891
12825.4	395	0.0145219		11756.9	2090	0.0529962
12825.5	391	0.0143748		11757	2240	0.0568033
12825.6	387	0.0142278		11757.1	2390	0.0606104
12825.7	383	0.0140807		11757.2	2540	0.0644175
12825.8	380	0.0139704		11757.3	2690	0.0682247
12825.9	377	0.0138601		11757.4	2840	0.0720318
12826	375	0.0137866		11757.5	2990	0.0758389
12826.1	372	0.0136763		11757.6	3130	0.0793922
12826.2	370	0.0136028		11757.7	3270	0.0829455
12826.3	368	0.0135292		11757.8	3400	0.086245
12826.4	367	0.0134925		11757.9	3510	0.0890368
12826.5	365	0.0134189		11758	3630	0.0920825
12826.6	364	0.0133822		11758.1	3720	0.0943668
12826.7	363	0.0133454		11758.2	3810	0.0966511
12826.8	362	0.0133086		11758.3	3890	0.0986815
12826.9	361	0.0132719		11758.4	3950	0.100204
12827	360	0.0132351		11758.5	4010	0.101727
12827.1	360	0.0132351		11758.6	4040	0.102489
12827.2	360	0.0132351		11758.7	4070	0.10325
12827.3	359	0.0131984		11758.8	4080	0.103504
12827.4	359	0.0131984		11758.9	4080	0.103504
12827.5	359	0.0131984		11759	4070	0.10325
12827.6	360	0.0132351		11759.1	4050	0.102742
12827.7	360	0.0132351		11759.2	4010	0.101727
12827.8	360	0.0132351		11759.3	3970	0.100712
12827.9	361	0.0132719		11759.4	3910	0.0991891
12828	361	0.0132719		11759.5	3850	0.0976663
12828.1	362	0.0133086		11759.6	3780	0.0958896
12828.2	363	0.0133454		11759.7	3700	0.0938592
12828.3	364	0.0133822		11759.8	3610	0.0915749
12828.4	365	0.0134189		11759.9	3520	0.0892907
12828.5	366	0.0134557		11760	3430	0.0870064
12828.6	367	0.0134925		11760.1	3330	0.0844683
12828.7	368	0.0135292		11760.2	3230	0.0819302
12828.8	369	0.013566		11760.3	3130	0.0793922
12828.9	370	0.0136028		11760.4	3020	0.0766003
12829	371	0.0136395		11760.5	2920	0.0740622
12829.1	373	0.0137131		11760.6	2810	0.0712703
12829.2	374	0.0137498		11760.7	2710	0.0687323
12829.3	376	0.0138234		11760.8	2600	0.0659404
12829.4	377	0.0138601		11760.9	2500	0.0634023
12829.5	379	0.0139336		11761	2400	0.0608642
12829.6	381	0.0140072		11761.1	2300	0.0583262
12829.7	382	0.0140439		11761.2	2210	0.0560419
12829.8	384	0.0141175		11761.3	2110	0.0535038
12829.9	386	0.014191		11761.4	2020	0.0512196
12830	387	0.0142278		11761.5	1930	0.0489353
12830.1	389	0.0143013		11761.6	1850	0.0469048
12830.2	391	0.0143748		11761.7	1770	0.0448744
12830.3	393	0.0144484		11761.8	1690	0.0428439
12830.4	394	0.0144851		11761.9	1610	0.0408135
12830.5	396	0.0145586		11762	1540	0.0390368
12830.6	398	0.0146322		11762.1	1470	0.0372602
12830.7	400	0.0147057		11762.2	1410	0.0357373
12830.8	401	0.0147425		11762.3	1350	0.0342145
12830.9	403	0.014816		11762.4	1290	0.0326916
12831	405	0.0148895		11762.5	1230	0.0311688
12831.1	406	0.0149263		11762.6	1180	0.0298998
12831.2	408	0.0149998		11762.7	1130	0.0286307
12831.3	409	0.0150366		11762.8	1080	0.0273617
12831.4	410	0.0150734		11762.9	1040	0.0263465
12831.5	412	0.0151469		11763	997	0.0252551
12831.6	413	0.0151836		11763.1	957	0.0242399
12831.7	414	0.0152204		11763.2	921	0.0233262
12831.8	415	0.0152572		11763.3	886	0.0224378
12831.9	416	0.0152939		11763.4	854	0.0216256
12832	417	0.0153307		11763.5	824	0.0208642
12832.1	418	0.0153675		11763.6	796	0.0201536
12832.2	418	0.0153675		11763.7	770	0.0194937
12832.3	419	0.0154042		11763.8	745	0.0188591
12832.4	419	0.0154042		11763.9	723	0.0183008
12832.5	420	0.015441		11764	702	0.0177678
12832.6	420	0.015441		11764.1	682	0.0172602
12832.7	420	0.015441		11764.2	664	0.0168033
12832.8	420	0.015441		11764.3	648	0.0163972
12832.9	419	0.0154042		11764.4	633	0.0160165
12833	419	0.0154042		11764.5	619	0.0156612
12833.1	419	0.0154042		11764.6	606	0.0153312
12833.2	418	0.0153675		11764.7	595	0.015052
12833.3	417	0.0153307		11764.8	585	0.0147982
12833.4	416	0.0152939		11764.9	576	0.0145698
12833.5	415	0.0152572		11765	568	0.0143668
12833.6	414	0.0152204		11765.1	561	0.0141891
12833.7	413	0.0151836		11765.2	555	0.0140368
12833.8	412	0.0151469		11765.3	550	0.0139099
12833.9	411	0.0151101		11765.4	546	0.0138084
12834	409	0.0150366		11765.5	543	0.0137322
12834.1	408	0.0149998		11765.6	541	0.0136815
12834.2	406	0.0149263		11765.7	540	0.0136561
12834.3	404	0.0148528		11765.8	540	0.0136561
12834.4	403	0.014816		11765.9	540	0.0136561
12834.5	401	0.0147425		11766	542	0.0137069
12834.6	399	0.0146689		11766.1	544	0.0137576
12834.7	397	0.0145954		11766.2	547	0.0138338
12834.8	395	0.0145219		11766.3	551	0.0139353
12834.9	393	0.0144484		11766.4	556	0.0140622
12835	391	0.0143748		11766.5	561	0.0141891
12835.1	389	0.0143013		11766.6	568	0.0143668
12835.2	387	0.0142278		11766.7	576	0.0145698
12835.3	385	0.0141542		11766.8	584	0.0147728
12835.4	382	0.0140439		11766.9	593	0.0150013
12835.5	380	0.0139704		11767	603	0.0152551
12835.6	378	0.0138969		11767.1	615	0.0155597
12835.7	376	0.0138234		11767.2	627	0.0158642
12835.8	374	0.0137498		11767.3	640	0.0161942
12835.9	372	0.0136763		11767.4	654	0.0165495
12836	370	0.0136028		11767.5	669	0.0169302
12836.1	367	0.0134925		11767.6	685	0.0173363
12836.2	365	0.0134189		11767.7	703	0.0177932
12836.3	363	0.0133454		11767.8	721	0.01825
12836.4	361	0.0132719		11767.9	740	0.0187322
12836.5	359	0.0131984		11768	760	0.0192399
12836.6	357	0.0131248		11768.1	782	0.0197982
12836.7	356	0.0130881		11768.2	804	0.0203566
12836.8	354	0.0130145		11768.3	827	0.0209404
12836.9	352	0.012941		11768.4	852	0.0215749
12837	351	0.0129042		11768.5	877	0.0222094
12837.1	349	0.0128307		11768.6	903	0.0228693
12837.2	348	0.0127939		11768.7	930	0.0235546
12837.3	346	0.0127204		11768.8	959	0.0242906
12837.4	345	0.0126836		11768.9	987	0.0250013
12837.5	344	0.0126469		11769	1020	0.0258388
12837.6	343	0.0126101		11769.1	1050	0.0266003
12837.7	341	0.0125366		11769.2	1080	0.0273617
12837.8	341	0.0125366		11769.3	1110	0.0281231
12837.9	340	0.0124998		11769.4	1140	0.0288845
12838	339	0.0124631		11769.5	1170	0.029646
12838.1	338	0.0124263		11769.6	1210	0.0306612
12838.2	338	0.0124263		11769.7	1240	0.0314226
12838.3	337	0.0123895		11769.8	1270	0.032184
12838.4	337	0.0123895		11769.9	1300	0.0329454
12838.5	337	0.0123895		11770	1340	0.0339607
12838.6	336	0.0123528		11770.1	1370	0.0347221
12838.7	336	0.0123528		11770.2	1400	0.0354835
12838.8	336	0.0123528		11770.3	1430	0.0362449
12838.9	336	0.0123528		11770.4	1460	0.0370064
12839	336	0.0123528		11770.5	1490	0.0377678
12839.1	336	0.0123528		11770.6	1510	0.0382754
12839.2	336	0.0123528		11770.7	1540	0.0390368
12839.3	336	0.0123528		11770.8	1560	0.0395444
12839.4	336	0.0123528		11770.9	1590	0.0403059
12839.5	336	0.0123528		11771	1610	0.0408135
12839.6	336	0.0123528		11771.1	1630	0.0413211
12839.7	336	0.0123528		11771.2	1650	0.0418287
12839.8	336	0.0123528		11771.3	1660	0.0420825
12839.9	336	0.0123528		11771.4	1680	0.0425901
12840	336	0.0123528		11771.5	1690	0.0428439
12840.1	335	0.012316		11771.6	1700	0.0430977
12840.2	335	0.012316		11771.7	1710	0.0433515
12840.3	335	0.012316		11771.8	1720	0.0436054
12840.4	334	0.0122792		11771.9	1720	0.0436054
12840.5	333	0.0122425		11772	1720	0.0436054
12840.6	333	0.0122425		11772.1	1720	0.0436054
12840.7	332	0.0122057		11772.2	1720	0.0436054
12840.8	331	0.0121689		11772.3	1720	0.0436054
12840.9	330	0.0121322		11772.4	1720	0.0436054
12841	329	0.0120954		11772.5	1710	0.0433515
12841.1	327	0.0120219		11772.6	1700	0.0430977
12841.2	326	0.0119851		11772.7	1690	0.0428439
12841.3	325	0.0119484		11772.8	1680	0.0425901
12841.4	323	0.0118748		11772.9	1670	0.0423363
12841.5	322	0.0118381		11773	1660	0.0420825
12841.6	320	0.0117645		11773.1	1640	0.0415749
12841.7	318	0.011691		11773.2	1630	0.0413211
12841.8	317	0.0116542		11773.3	1610	0.0408135
12841.9	315	0.0115807		11773.4	1590	0.0403059
12842	313	0.0115072		11773.5	1580	0.0400521
12842.1	311	0.0114336		11773.6	1560	0.0395444
12842.2	310	0.0113969		11773.7	1540	0.0390368
12842.3	308	0.0113234		11773.8	1520	0.0385292
12842.4	306	0.0112498		11773.9	1500	0.0380216
12842.5	304	0.0111763		11774	1480	0.037514
12842.6	303	0.0111395		11774.1	1460	0.0370064
12842.7	301	0.011066		11774.2	1440	0.0364987
12842.8	299	0.0109925		11774.3	1430	0.0362449
12842.9	298	0.0109557		11774.4	1410	0.0357373
12843	296	0.0108822		11774.5	1390	0.0352297
12843.1	295	0.0108454		11774.6	1370	0.0347221
12843.2	293	0.0107719		11774.7	1350	0.0342145
12843.3	292	0.0107351		11774.8	1330	0.0337069
12843.4	290	0.0106616		11774.9	1320	0.0334531
12843.5	289	0.0106248		11775	1300	0.0329454
12843.6	288	0.0105881		11775.1	1290	0.0326916
12843.7	287	0.0105513		11775.2	1270	0.032184
12843.8	285	0.0104778		11775.3	1260	0.0319302
12843.9	284	0.010441		11775.4	1240	0.0314226
12844	283	0.0104042		11775.5	1230	0.0311688
12844.1	282	0.0103675		11775.6	1220	0.030915
12844.2	281	0.0103307		11775.7	1200	0.0304074
12844.3	280	0.0102939		11775.8	1190	0.0301536
12844.4	279	0.0102572		11775.9	1180	0.0298998
12844.5	277	0.0101836		11776	1170	0.029646
12844.6	276	0.0101469		11776.1	1160	0.0293921
12844.7	275	0.0101101		11776.2	1150	0.0291383
12844.8	274	0.0100734		11776.3	1140	0.0288845
12844.9	273	0.0100366		11776.4	1140	0.0288845
12845	272	0.00999982		11776.5	1130	0.0286307
12845.1	271	0.00996306		11776.6	1120	0.0283769
12845.2	270	0.00992629		11776.7	1120	0.0283769
12845.3	269	0.00988953		11776.8	1110	0.0281231
12845.4	268	0.00985276		11776.9	1110	0.0281231
12845.5	267	0.009816		11777	1100	0.0278693
12845.6	266	0.00977923		11777.1	1100	0.0278693
12845.7	265	0.00974247		11777.2	1100	0.0278693
12845.8	264	0.0097057		11777.3	1100	0.0278693
12845.9	263	0.00966894		11777.4	1090	0.0276155
12846	262	0.00963217		11777.5	1090	0.0276155
12846.1	261	0.00959541		11777.6	1090	0.0276155
12846.2	260	0.00955864		11777.7	1090	0.0276155
12846.3	259	0.00952188		11777.8	1090	0.0276155
12846.4	258	0.00948511		11777.9	1090	0.0276155
12846.5	257	0.00944835		11778	1090	0.0276155
12846.6	257	0.00944835		11778.1	1090	0.0276155
12846.7	256	0.00941159		11778.2	1090	0.0276155
12846.8	255	0.00937482		11778.3	1090	0.0276155
12846.9	255	0.00937482		11778.4	1090	0.0276155
12847	254	0.00933806		11778.5	1090	0.0276155
12847.1	253	0.00930129		11778.6	1090	0.0276155
12847.2	253	0.00930129		11778.7	1080	0.0273617
12847.3	253	0.00930129		11778.8	1080	0.0273617
12847.4	252	0.00926453		11778.9	1080	0.0273617
12847.5	252	0.00926453		11779	1080	0.0273617
12847.6	252	0.00926453		11779.1	1080	0.0273617
12847.7	252	0.00926453		11779.2	1080	0.0273617
12847.8	252	0.00926453		11779.3	1070	0.0271079
12847.9	252	0.00926453		11779.4	1070	0.0271079
12848	252	0.00926453		11779.5	1060	0.0268541
12848.1	252	0.00926453		11779.6	1060	0.0268541
12848.2	253	0.00930129		11779.7	1060	0.0268541
12848.3	253	0.00930129		11779.8	1050	0.0266003
12848.4	253	0.00930129		11779.9	1040	0.0263465
12848.5	254	0.00933806		11780	1040	0.0263465
12848.6	254	0.00933806		11780.1	1030	0.0260927
12848.7	255	0.00937482		11780.2	1030	0.0260927
12848.8	256	0.00941159		11780.3	1020	0.0258388
12848.9	256	0.00941159		11780.4	1010	0.025585
12849	257	0.00944835		11780.5	1010	0.025585
12849.1	258	0.00948511		11780.6	999	0.0253059
12849.2	259	0.00952188		11780.7	992	0.0251282
12849.3	260	0.00955864		11780.8	985	0.0249505
12849.4	261	0.00959541		11780.9	978	0.0247729
12849.5	263	0.00966894		11781	972	0.0246206
12849.6	264	0.0097057		11781.1	966	0.0244683
12849.7	265	0.00974247		11781.2	960	0.024316
12849.8	267	0.009816		11781.3	955	0.0241891
12849.9	269	0.00988953		11781.4	950	0.0240622
12850	270	0.00992629		11781.5	945	0.0239353
12850.1	272	0.00999982		11781.6	941	0.0238338
12850.2	274	0.0100734		11781.7	937	0.0237322
12850.3	276	0.0101469		11781.8	934	0.0236561
12850.4	278	0.0102204		11781.9	931	0.02358
12850.5	280	0.0102939		11782	929	0.0235292
12850.6	282	0.0103675		11782.1	928	0.0235038
12850.7	285	0.0104778		11782.2	927	0.0234784
12850.8	287	0.0105513		11782.3	927	0.0234784
12850.9	290	0.0106616		11782.4	927	0.0234784
12851	292	0.0107351		11782.5	928	0.0235038
12851.1	295	0.0108454		11782.6	929	0.0235292
12851.2	298	0.0109557		11782.7	932	0.0236053
12851.3	301	0.011066		11782.8	934	0.0236561
12851.4	304	0.0111763		11782.9	938	0.0237576
12851.5	307	0.0112866		11783	942	0.0238591
12851.6	311	0.0114336		11783.1	946	0.0239607
12851.7	314	0.0115439		11783.2	951	0.0240876
12851.8	318	0.011691		11783.3	957	0.0242399
12851.9	321	0.0118013		11783.4	963	0.0243921
12852	325	0.0119484		11783.5	970	0.0245698
12852.1	329	0.0120954		11783.6	977	0.0247475
12852.2	333	0.0122425		11783.7	985	0.0249505
12852.3	337	0.0123895		11783.8	993	0.0251536
12852.4	341	0.0125366		11783.9	1000	0.0253312
12852.5	346	0.0127204		11784	1010	0.025585
12852.6	350	0.0128675		11784.1	1020	0.0258388
12852.7	355	0.0130513		11784.2	1030	0.0260927
12852.8	359	0.0131984		11784.3	1040	0.0263465
12852.9	364	0.0133822		11784.4	1050	0.0266003
12853	369	0.013566		11784.5	1060	0.0268541
12853.1	374	0.0137498		11784.6	1070	0.0271079
12853.2	378	0.0138969		11784.7	1080	0.0273617
12853.3	384	0.0141175		11784.8	1100	0.0278693
12853.4	389	0.0143013		11784.9	1110	0.0281231
12853.5	394	0.0144851		11785	1120	0.0283769
12853.6	399	0.0146689		11785.1	1130	0.0286307
12853.7	404	0.0148528		11785.2	1150	0.0291383
12853.8	410	0.0150734		11785.3	1160	0.0293921
12853.9	415	0.0152572		11785.4	1170	0.029646
12854	421	0.0154778		11785.5	1190	0.0301536
12854.1	426	0.0156616		11785.6	1200	0.0304074
12854.2	432	0.0158822		11785.7	1220	0.030915
12854.3	437	0.016066		11785.8	1230	0.0311688
12854.4	443	0.0162866		11785.9	1250	0.0316764
12854.5	448	0.0164704		11786	1260	0.0319302
12854.6	454	0.016691		11786.1	1280	0.0324378
12854.7	459	0.0168748		11786.2	1300	0.0329454
12854.8	465	0.0170954		11786.3	1320	0.0334531
12854.9	470	0.0172792		11786.4	1340	0.0339607
12855	475	0.0174631		11786.5	1350	0.0342145
12855.1	481	0.0176836		11786.6	1370	0.0347221
12855.2	486	0.0178675		11786.7	1400	0.0354835
12855.3	491	0.0180513		11786.8	1420	0.0359911
12855.4	496	0.0182351		11786.9	1440	0.0364987
12855.5	501	0.0184189		11787	1460	0.0370064
12855.6	506	0.0186028		11787.1	1490	0.0377678
12855.7	511	0.0187866		11787.2	1510	0.0382754
12855.8	515	0.0189336		11787.3	1540	0.0390368
12855.9	519	0.0190807		11787.4	1560	0.0395444
12856	524	0.0192645		11787.5	1590	0.0403059
12856.1	528	0.0194116		11787.6	1620	0.0410673
12856.2	531	0.0195219		11787.7	1650	0.0418287
12856.3	535	0.0196689		11787.8	1670	0.0423363
12856.4	538	0.0197792		11787.9	1700	0.0430977
12856.5	542	0.0199263		11788	1730	0.0438592
12856.6	545	0.0200366		11788.1	1760	0.0446206
12856.7	547	0.0201101		11788.2	1790	0.045382
12856.8	550	0.0202204		11788.3	1820	0.0461434
12856.9	552	0.0202939		11788.4	1850	0.0469048
12857	554	0.0203675		11788.5	1880	0.0476663
12857.1	556	0.020441		11788.6	1910	0.0484277
12857.2	557	0.0204778		11788.7	1940	0.0491891
12857.3	559	0.0205513		11788.8	1960	0.0496967
12857.4	560	0.0205881		11788.9	1990	0.0504581
12857.5	561	0.0206248		11789	2020	0.0512196
12857.6	561	0.0206248		11789.1	2050	0.051981
12857.7	562	0.0206616		11789.2	2070	0.0524886
12857.8	562	0.0206616		11789.3	2100	0.05325
12857.9	562	0.0206616		11789.4	2120	0.0537576
12858	562	0.0206616		11789.5	2150	0.0545191
12858.1	561	0.0206248		11789.6	2170	0.0550267
12858.2	561	0.0206248		11789.7	2190	0.0555343
12858.3	560	0.0205881		11789.8	2210	0.0560419
12858.4	559	0.0205513		11789.9	2230	0.0565495
12858.5	557	0.0204778		11790	2250	0.0570571
12858.6	556	0.020441		11790.1	2260	0.0573109
12858.7	554	0.0203675		11790.2	2280	0.0578186
12858.8	553	0.0203307		11790.3	2290	0.0580724
12858.9	551	0.0202572		11790.4	2300	0.0583262
12859	548	0.0201469		11790.5	2310	0.05858
12859.1	546	0.0200734		11790.6	2320	0.0588338
12859.2	543	0.0199631		11790.7	2320	0.0588338
12859.3	541	0.0198895		11790.8	2320	0.0588338
12859.4	538	0.0197792		11790.9	2320	0.0588338
12859.5	535	0.0196689		11791	2320	0.0588338
12859.6	531	0.0195219		11791.1	2310	0.05858
12859.7	528	0.0194116		11791.2	2300	0.0583262
12859.8	525	0.0193013		11791.3	2290	0.0580724
12859.9	521	0.0191542		11791.4	2270	0.0575647
12860	517	0.0190072		11791.5	2250	0.0570571
12860.1	514	0.0188969		11791.6	2230	0.0565495
12860.2	510	0.0187498		11791.7	2200	0.0557881
12860.3	506	0.0186028		11791.8	2180	0.0552805
12860.4	502	0.0184557		11791.9	2150	0.0545191
12860.5	498	0.0183086		11792	2110	0.0535038
12860.6	494	0.0181616		11792.1	2080	0.0527424
12860.7	490	0.0180145		11792.2	2040	0.0517272
12860.8	486	0.0178675		11792.3	2000	0.050712
12860.9	483	0.0177572		11792.4	1950	0.0494429
12861	479	0.0176101		11792.5	1910	0.0484277
12861.1	475	0.0174631		11792.6	1860	0.0471587
12861.2	471	0.017316		11792.7	1810	0.0458896
12861.3	468	0.0172057		11792.8	1760	0.0446206
12861.4	464	0.0170586		11792.9	1710	0.0433515
12861.5	461	0.0169484		11793	1660	0.0420825
12861.6	457	0.0168013		11793.1	1610	0.0408135
12861.7	454	0.016691		11793.2	1560	0.0395444
12861.8	450	0.0165439		11793.3	1510	0.0382754
12861.9	447	0.0164336		11793.4	1460	0.0370064
12862	444	0.0163234		11793.5	1410	0.0357373
12862.1	441	0.0162131		11793.6	1360	0.0344683
12862.2	438	0.0161028		11793.7	1310	0.0331993
12862.3	435	0.0159925		11793.8	1260	0.0319302
12862.4	432	0.0158822		11793.9	1220	0.030915
12862.5	429	0.0157719		11794	1170	0.029646
12862.6	426	0.0156616		11794.1	1130	0.0286307
12862.7	423	0.0155513		11794.2	1090	0.0276155
12862.8	421	0.0154778		11794.3	1050	0.0266003
12862.9	418	0.0153675		11794.4	1010	0.025585
12863	415	0.0152572		11794.5	977	0.0247475
12863.1	413	0.0151836		11794.6	943	0.0238845
12863.2	410	0.0150734		11794.7	911	0.0230723
12863.3	408	0.0149998		11794.8	881	0.0223109
12863.4	405	0.0148895		11794.9	853	0.0216003
12863.5	403	0.014816		11795	827	0.0209404
12863.6	400	0.0147057		11795.1	803	0.0203312
12863.7	398	0.0146322		11795.2	780	0.0197475
12863.8	395	0.0145219		11795.3	760	0.0192399
12863.9	392	0.0144116		11795.4	741	0.0187576
12864	390	0.0143381		11795.5	724	0.0183262
12864.1	387	0.0142278		11795.6	709	0.0179454
12864.2	384	0.0141175		11795.7	696	0.0176155
12864.3	382	0.0140439		11795.8	684	0.0173109
12864.4	379	0.0139336		11795.9	674	0.0170571
12864.5	376	0.0138234		11796	666	0.0168541
12864.6	373	0.0137131		11796.1	660	0.0167018
12864.7	370	0.0136028		11796.2	655	0.0165749
12864.8	367	0.0134925		11796.3	652	0.0164987
12864.9	364	0.0133822		11796.4	651	0.0164734
12865	361	0.0132719		11796.5	651	0.0164734
12865.1	358	0.0131616		11796.6	653	0.0165241
12865.2	354	0.0130145		11796.7	657	0.0166256
12865.3	351	0.0129042		11796.8	662	0.0167525
12865.4	348	0.0127939		11796.9	669	0.0169302
12865.5	344	0.0126469		11797	678	0.0171586
12865.6	341	0.0125366		11797.1	689	0.0174378
12865.7	337	0.0123895		11797.2	701	0.0177424
12865.8	333	0.0122425		11797.3	716	0.0181231
12865.9	330	0.0121322		11797.4	732	0.0185292
12866	326	0.0119851		11797.5	750	0.0189861
12866.1	322	0.0118381		11797.6	770	0.0194937
12866.2	318	0.011691		11797.7	792	0.020052
12866.3	314	0.0115439		11797.8	817	0.0206866
12866.4	310	0.0113969		11797.9	843	0.0213465
12866.5	306	0.0112498		11798	872	0.0220825
12866.6	302	0.0111028		11798.1	903	0.0228693
12866.7	298	0.0109557		11798.2	936	0.0237069
12866.8	294	0.0108086		11798.3	972	0.0246206
12866.9	290	0.0106616		11798.4	1010	0.025585
12867	286	0.0105145		11798.5	1050	0.0266003
12867.1	282	0.0103675		11798.6	1100	0.0278693
12867.2	278	0.0102204		11798.7	1140	0.0288845
12867.3	274	0.0100734		11798.8	1190	0.0301536
12867.4	270	0.00992629		11798.9	1240	0.0314226
12867.5	266	0.00977923		11799	1290	0.0326916
12867.6	262	0.00963217		11799.1	1350	0.0342145
12867.7	258	0.00948511		11799.2	1410	0.0357373
12867.8	254	0.00933806		11799.3	1470	0.0372602
12867.9	250	0.009191		11799.4	1530	0.038783
12868	247	0.0090807		11799.5	1600	0.0405597
12868.1	243	0.00893364		11799.6	1670	0.0423363
12868.2	239	0.00878659		11799.7	1740	0.044113
12868.3	236	0.00867629		11799.8	1810	0.0458896
12868.4	232	0.00852923		11799.9	1880	0.0476663
12868.5	229	0.00841894		11800	1960	0.0496967
12868.6	225	0.00827188		11800.1	2030	0.0514734
12868.7	222	0.00816159		11800.2	2110	0.0535038
12868.8	219	0.00805129		11800.3	2180	0.0552805
12868.9	216	0.007941		11800.4	2260	0.0573109
12869	212	0.00779394		11800.5	2330	0.0590876
12869.1	209	0.00768364		11800.6	2410	0.0611181
12869.2	206	0.00757335		11800.7	2480	0.0628947
12869.3	203	0.00746306		11800.8	2550	0.0646714
12869.4	201	0.00738953		11800.9	2620	0.066448
12869.5	198	0.00727923		11801	2690	0.0682247
12869.6	195	0.00716894		11801.1	2750	0.0697475
12869.7	193	0.00709541		11801.2	2810	0.0712703
12869.8	190	0.00698511		11801.3	2870	0.0727932
12869.9	188	0.00691159		11801.4	2920	0.0740622
12870	185	0.00680129		11801.5	2970	0.0753313
12870.1	183	0.00672776		11801.6	3010	0.0763465
12870.2	181	0.00665423		11801.7	3050	0.0773617
12870.3	179	0.0065807		11801.8	3080	0.0781231
12870.4	177	0.00650717		11801.9	3100	0.0786307
12870.5	175	0.00643364		11802	3120	0.0791384
12870.6	173	0.00636011		11802.1	3130	0.0793922
12870.7	171	0.00628659		11802.2	3140	0.079646
12870.8	170	0.00624982		11802.3	3130	0.0793922
12870.9	168	0.00617629		11802.4	3130	0.0793922
12871	167	0.00613953		11802.5	3110	0.0788846
12871.1	166	0.00610276		11802.6	3090	0.0783769
12871.2	165	0.006066		11802.7	3060	0.0776155
12871.3	164	0.00602923		11802.8	3030	0.0768541
12871.4	163	0.00599247		11802.9	2990	0.0758389
12871.5	163	0.00599247		11803	2950	0.0748236
12871.6	162	0.0059557		11803.1	2900	0.0735546
12871.7	162	0.0059557		11803.2	2850	0.0722856
12871.8	162	0.0059557		11803.3	2790	0.0707627
12871.9	162	0.0059557		11803.4	2730	0.0692399
12872	162	0.0059557		11803.5	2660	0.0674632
12872.1	163	0.00599247		11803.6	2600	0.0659404
12872.2	163	0.00599247		11803.7	2530	0.0641637
12872.3	164	0.00602923		11803.8	2460	0.0623871
12872.4	165	0.006066		11803.9	2380	0.0603566
12872.5	167	0.00613953		11804	2310	0.05858
12872.6	168	0.00617629		11804.1	2240	0.0568033
12872.7	170	0.00624982		11804.2	2160	0.0547729
12872.8	172	0.00632335		11804.3	2090	0.0529962
12872.9	175	0.00643364		11804.4	2010	0.0509658
12873	178	0.00654394		11804.5	1940	0.0491891
12873.1	181	0.00665423		11804.6	1870	0.0474125
12873.2	184	0.00676453		11804.7	1800	0.0456358
12873.3	188	0.00691159		11804.8	1730	0.0438592
12873.4	192	0.00705864		11804.9	1660	0.0420825
12873.5	197	0.00724247		11805	1590	0.0403059
12873.6	202	0.00742629		11805.1	1530	0.038783
12873.7	207	0.00761011		11805.2	1470	0.0372602
12873.8	213	0.0078307		11805.3	1410	0.0357373
12873.9	220	0.00808806		11805.4	1350	0.0342145
12874	227	0.00834541		11805.5	1290	0.0326916
12874.1	234	0.00860276		11805.6	1240	0.0314226
12874.2	243	0.00893364		11805.7	1190	0.0301536
12874.3	251	0.00922776		11805.8	1140	0.0288845
12874.4	261	0.00959541		11805.9	1090	0.0276155
12874.5	271	0.00996306		11806	1050	0.0266003
12874.6	282	0.0103675		11806.1	1010	0.025585
12874.7	294	0.0108086		11806.2	965	0.0244429
12874.8	307	0.0112866		11806.3	926	0.0234531
12874.9	320	0.0117645		11806.4	890	0.0225394
12875	335	0.012316		11806.5	856	0.0216764
12875.1	351	0.0129042		11806.6	823	0.0208388
12875.2	367	0.0134925		11806.7	793	0.0200774
12875.3	385	0.0141542		11806.8	764	0.0193414
12875.4	404	0.0148528		11806.9	736	0.0186307
12875.5	424	0.0155881		11807	711	0.0179962
12875.6	446	0.0163969		11807.1	687	0.0173871
12875.7	468	0.0172057		11807.2	664	0.0168033
12875.8	492	0.0180881		11807.3	643	0.0162703
12875.9	518	0.0190439		11807.4	623	0.0157627
12876	545	0.0200366		11807.5	604	0.0152805
12876.1	573	0.021066		11807.6	586	0.0148236
12876.2	603	0.0221689		11807.7	570	0.0144175
12876.3	635	0.0233454		11807.8	555	0.0140368
12876.4	668	0.0245586		11807.9	540	0.0136561
12876.5	703	0.0258454		11808	527	0.0133261
12876.6	739	0.0271689		11808.1	514	0.0129962
12876.7	776	0.0285292		11808.2	503	0.012717
12876.8	815	0.0299631		11808.3	492	0.0124378
12876.9	856	0.0314704		11808.4	482	0.012184
12877	897	0.0329778		11808.5	472	0.0119302
12877.1	940	0.0345586		11808.6	463	0.0117018
12877.2	984	0.0361763		11808.7	455	0.0114987
12877.3	1030	0.0378675		11808.8	448	0.0113211
12877.4	1070	0.0393381		11808.9	441	0.0111434
12877.5	1120	0.0411763		11809	434	0.0109657
12877.6	1160	0.0426469		11809.1	428	0.0108135
12877.7	1210	0.0444851		11809.2	423	0.0106866
12877.8	1250	0.0459557		11809.3	418	0.0105596
12877.9	1300	0.0477939		11809.4	413	0.0104327
12878	1340	0.0492645		11809.5	409	0.0103312
12878.1	1380	0.0507351		11809.6	405	0.0102297
12878.2	1420	0.0522057		11809.7	402	0.0101536
12878.3	1460	0.0536763		11809.8	399	0.0100774
12878.4	1490	0.0547792		11809.9	396	0.0100013
12878.5	1520	0.0558822		11810	394	0.00995051
12878.6	1550	0.0569851		11810.1	392	0.00989975
12878.7	1570	0.0577204		11810.2	391	0.00987437
12878.8	1590	0.0584557		11810.3	390	0.00984899
12878.9	1600	0.0588234		11810.4	389	0.00982361
12879	1610	0.059191		11810.5	388	0.00979823
12879.1	1610	0.059191		11810.6	388	0.00979823
12879.2	1610	0.059191		11810.7	388	0.00979823
12879.3	1600	0.0588234		11810.8	389	0.00982361
12879.4	1580	0.0580881		11810.9	389	0.00982361
12879.5	1560	0.0573528		11811	390	0.00984899
12879.6	1540	0.0566175		11811.1	392	0.00989975
12879.7	1500	0.0551469		11811.2	393	0.00992513
12879.8	1470	0.0540439		11811.3	395	0.00997589
12879.9	1430	0.0525734		11811.4	397	0.0100267
12880	1380	0.0507351		11811.5	399	0.0100774
12880.1	1330	0.0488969		11811.6	401	0.0101282
12880.2	1280	0.0470586		11811.7	404	0.0102043
12880.3	1220	0.0448528		11811.8	407	0.0102805
12880.4	1160	0.0426469		11811.9	410	0.0103566
12880.5	1110	0.0408086		11812	414	0.0104581
12880.6	1050	0.0386028		11812.1	418	0.0105596
12880.7	985	0.0362131		11812.2	422	0.0106612
12880.8	925	0.0340072		11812.3	427	0.0107881
12880.9	865	0.0318013		11812.4	431	0.0108896
12881	807	0.0296689		11812.5	437	0.0110419
12881.1	750	0.0275734		11812.6	442	0.0111688
12881.2	696	0.0255881		11812.7	448	0.0113211
12881.3	643	0.0236395		11812.8	455	0.0114987
12881.4	594	0.0218381		11812.9	462	0.0116764
12881.5	546	0.0200734		11813	469	0.0118541
12881.6	502	0.0184557		11813.1	477	0.0120571
12881.7	461	0.0169484		11813.2	485	0.0122602
12881.8	422	0.0155145		11813.3	494	0.0124886
12881.9	386	0.014191		11813.4	504	0.0127424
12882	353	0.0129778		11813.5	514	0.0129962
12882.1	323	0.0118748		11813.6	525	0.0132754
12882.2	295	0.0108454		11813.7	536	0.0135546
12882.3	269	0.00988953		11813.8	548	0.0138591
12882.4	246	0.00904394		11813.9	561	0.0141891
12882.5	225	0.00827188		11814	575	0.0145444
12882.6	206	0.00757335		11814.1	589	0.0148998
12882.7	189	0.00694835		11814.2	605	0.0153058
12882.8	173	0.00636011		11814.3	621	0.0157119
12882.9	159	0.00584541		11814.4	638	0.0161434
12883	147	0.00540423		11814.5	656	0.0166003
12883.1	135	0.00496306		11814.6	675	0.0170825
12883.2	125	0.00459541		11814.7	695	0.0175901
12883.3	116	0.00426453		11814.8	716	0.0181231
12883.4	108	0.00397041		11814.9	738	0.0186815
12883.5	100	0.00367629		11815	761	0.0192652
12883.6	93.6	0.003441		11815.1	785	0.0198744
12883.7	87.7	0.00322409		11815.2	811	0.0205343
12883.8	82.4	0.00302923		11815.3	837	0.0211942
12883.9	77.6	0.00285276		11815.4	864	0.0218795
12884	73.4	0.00269835		11815.5	893	0.0226155
12884.1	69.6	0.00255864		11815.6	923	0.0233769
12884.2	66.3	0.00243732		11815.7	954	0.0241637
12884.3	63.2	0.00232335		11815.8	985	0.0249505
12884.4	60.5	0.00222409		11815.9	1020	0.0258388
12884.5	58.1	0.00213585		11816	1050	0.0266003
12884.6	55.9	0.00205497		11816.1	1090	0.0276155
12884.7	54	0.00198511		11816.2	1120	0.0283769
12884.8	52.2	0.00191894		11816.3	1160	0.0293921
12884.9	50.5	0.00185644		11816.4	1200	0.0304074
12885	49	0.00180129		11816.5	1230	0.0311688
12885.1	47.5	0.00174614		11816.6	1270	0.032184
12885.2	46.2	0.00169835		11816.7	1310	0.0331993
12885.3	44.9	0.00165056		11816.8	1340	0.0339607
12885.4	43.6	0.00160276		11816.9	1380	0.0349759
12885.5	42.4	0.00155864		11817	1420	0.0359911
12885.6	41.2	0.00151453		11817.1	1460	0.0370064
12885.7	40.1	0.00147409		11817.2	1490	0.0377678
12885.8	38.9	0.00142997		11817.3	1530	0.038783
12885.9	37.8	0.00138953		11817.4	1560	0.0395444
12886	36.6	0.00134541		11817.5	1590	0.0403059
12886.1	35.5	0.00130497		11817.6	1620	0.0410673
12886.2	34.4	0.00126453		11817.7	1650	0.0418287
12886.3	33.2	0.00122041		11817.8	1680	0.0425901
12886.4	32.1	0.00117997		11817.9	1700	0.0430977
12886.5	31	0.00113953		11818	1720	0.0436054
12886.6	29.9	0.00109909		11818.1	1740	0.044113
12886.7	28.8	0.00105864		11818.2	1760	0.0446206
12886.8	27.7	0.0010182		11818.3	1780	0.0451282
12886.9	26.6	0.000977762		11818.4	1790	0.045382
12887	25.6	0.000940997		11818.5	1790	0.045382
12887.1	24.6	0.000904232		11818.6	1800	0.0456358
12887.2	23.6	0.000867468		11818.7	1800	0.0456358
12887.3	22.7	0.000834379		11818.8	1800	0.0456358
12887.4	21.7	0.000797615		11818.9	1800	0.0456358
12887.5	20.9	0.000768203		11819	1790	0.045382
12887.6	20	0.000735115		11819.1	1780	0.0451282
12887.7	19.2	0.000705703		11819.2	1770	0.0448744
12887.8	18.4	0.000676291		11819.3	1750	0.0443668
12887.9	17.7	0.000650556		11819.4	1730	0.0438592
12888	17	0.000624821		11819.5	1710	0.0433515
12888.1	16.3	0.000599085		11819.6	1690	0.0428439
12888.2	15.7	0.000577026		11819.7	1660	0.0420825
12888.3	15.1	0.000554968		11819.8	1630	0.0413211
12888.4	14.5	0.000532909		11819.9	1610	0.0408135
12888.5	14	0.000514526		11820	1570	0.0397982
12888.6	13.4	0.000492468		11820.1	1540	0.0390368
12888.7	13	0.000477762		11820.2	1510	0.0382754
12888.8	12.5	0.000459379		11820.3	1470	0.0372602
12888.9	12.1	0.000444674		11820.4	1440	0.0364987
12889	11.7	0.000429968		11820.5	1400	0.0354835
12889.1	11.3	0.000415262		11820.6	1370	0.0347221
12889.2	11	0.000404232		11820.7	1330	0.0337069
12889.3	10.7	0.000393203		11820.8	1300	0.0329454
12889.4	10.4	0.000382174		11820.9	1260	0.0319302
12889.5	10.1	0.000371144		11821	1230	0.0311688
12889.6	9.86	0.000362321		11821.1	1190	0.0301536
12889.7	9.63	0.000353865		11821.2	1160	0.0293921
12889.8	9.42	0.000346144		11821.3	1130	0.0286307
12889.9	9.24	0.000339526		11821.4	1100	0.0278693
12890	9.07	0.000333276		11821.5	1070	0.0271079
12890.1	8.92	0.000327762		11821.6	1040	0.0263465
12890.2	8.79	0.000322982		11821.7	1010	0.025585
12890.3	8.69	0.000319306		11821.8	982	0.0248744
12890.4	8.6	0.000315997		11821.9	956	0.0242145
12890.5	8.53	0.000313424		11822	932	0.0236053
12890.6	8.48	0.000311585		11822.1	909	0.0230216
12890.7	8.45	0.000310482		11822.2	887	0.0224632
12890.8	8.45	0.000310482		11822.3	866	0.0219302
12890.9	8.46	0.00031085		11822.4	846	0.0214226
12891	8.5	0.000312321		11822.5	828	0.0209657
12891.1	8.56	0.000314526		11822.6	811	0.0205343
12891.2	8.64	0.000317468		11822.7	795	0.0201282
12891.3	8.75	0.000321512		11822.8	780	0.0197475
12891.4	8.89	0.000326659		11822.9	766	0.0193921
12891.5	9.06	0.000332909		11823	753	0.0190622
12891.6	9.26	0.000340262		11823.1	740	0.0187322
12891.7	9.51	0.000349453		11823.2	729	0.0184531
12891.8	9.8	0.000360115		11823.3	718	0.0181739
12891.9	10.2	0.000374821		11823.4	707	0.0178947
12892	10.6	0.000389526		11823.5	698	0.0176663
12892.1	11.1	0.000407909		11823.6	688	0.0174124
12892.2	11.7	0.000429968		11823.7	679	0.017184
12892.3	12.4	0.000455703		11823.8	671	0.016981
12892.4	13.2	0.000485115		11823.9	663	0.0167779
12892.5	14.2	0.000521879		11824	655	0.0165749
12892.6	15.5	0.000569674		11824.1	647	0.0163718
12892.7	17	0.000624821		11824.2	639	0.0161688
12892.8	18.8	0.000690997		11824.3	631	0.0159657
12892.9	21.1	0.000775556		11824.4	623	0.0157627
12893	23.8	0.000874821		11824.5	616	0.015585
12893.1	27.3	0.0010035		11824.6	608	0.015382
12893.2	31.5	0.00115791		11824.7	599	0.0151536
12893.3	36.8	0.00135276		11824.8	591	0.0149505
12893.4	43.3	0.00159173		11824.9	583	0.0147475
12893.5	51.4	0.00188953		11825	574	0.014519
12893.6	61.4	0.00225717		11825.1	565	0.0142906
12893.7	73.9	0.00271673		11825.2	556	0.0140622
12893.8	89.3	0.00328291		11825.3	547	0.0138338
12893.9	108	0.00397041		11825.4	537	0.01358
12894	132	0.00485276		11825.5	527	0.0133261
12894.1	161	0.00591894		11825.6	517	0.0130723
12894.2	196	0.0072057		11825.7	507	0.0128185
12894.3	240	0.00882335		11825.8	497	0.0125647
12894.4	293	0.0107719		11825.9	487	0.0123109
12894.5	356	0.0130881		11826	476	0.0120317
12894.6	433	0.0159189		11826.1	466	0.0117779
12894.7	526	0.0193381		11826.2	455	0.0114987
12894.8	635	0.0233454		11826.3	444	0.0112195
12894.9	766	0.0281616		11826.4	434	0.0109657
12895	919	0.0337866		11826.5	423	0.0106866
12895.1	1100	0.040441		11826.6	413	0.0104327
12895.2	1310	0.0481616		11826.7	402	0.0101536
12895.3	1550	0.0569851		11826.8	392	0.00989975
12895.4	1820	0.0669116		11826.9	382	0.00964594
12895.5	2130	0.0783086		11827	372	0.00939214
12895.6	2480	0.0911763		11827.1	362	0.00913833
12895.7	2870	0.105515		11827.2	352	0.00888452
12895.8	3300	0.121323		11827.3	343	0.0086561
12895.9	3770	0.138603		11827.4	333	0.00840229
12896	4280	0.157353		11827.5	324	0.00817386
12896.1	4820	0.177206		11827.6	316	0.00797082
12896.2	5400	0.198529		11827.7	307	0.00774239
12896.3	6010	0.220956		11827.8	299	0.00753934
12896.4	6640	0.244117		11827.9	291	0.0073363
12896.5	7290	0.268015		11828	284	0.00715863
12896.6	7940	0.291912		11828.1	277	0.00698097
12896.7	8580	0.315441		11828.2	270	0.0068033
12896.8	9220	0.33897		11828.3	264	0.00665102
12896.9	9830	0.361397		11828.4	258	0.00649873
12897	10400	0.382353		11828.5	252	0.00634645
12897.1	10900	0.400735		11828.6	247	0.00621955
12897.2	11400	0.419117		11828.7	242	0.00609264
12897.3	11800	0.433823		11828.8	237	0.00596574
12897.4	12200	0.448529		11828.9	233	0.00586422
12897.5	12400	0.455882		11829	229	0.00576269
12897.6	12600	0.463235		11829.1	225	0.00566117
12897.7	12700	0.466912		11829.2	222	0.00558503
12897.8	12700	0.466912		11829.3	219	0.00550889
12897.9	12600	0.463235		11829.4	216	0.00543274
12898	12500	0.459559		11829.5	214	0.00538198
12898.1	12300	0.452206		11829.6	212	0.00533122
12898.2	12000	0.441176		11829.7	211	0.00530584
12898.3	11600	0.42647		11829.8	210	0.00528046
12898.4	11200	0.411765		11829.9	209	0.00525508
12898.5	10700	0.393382		11830	209	0.00525508
12898.6	10200	0.375		11830.1	209	0.00525508
12898.7	9710	0.356985		11830.2	210	0.00528046
12898.8	9170	0.337132		11830.3	211	0.00530584
12898.9	8620	0.316912		11830.4	212	0.00533122
12899	8060	0.296323		11830.5	214	0.00538198
12899.1	7510	0.276103		11830.6	217	0.00545812
12899.2	6960	0.255882		11830.7	220	0.00553427
12899.3	6430	0.236397		11830.8	223	0.00561041
12899.4	5920	0.217647		11830.9	227	0.00571193
12899.5	5440	0.2		11831	232	0.00583884
12899.6	4970	0.18272		11831.1	237	0.00596574
12899.7	4540	0.166912		11831.2	243	0.00611802
12899.8	4130	0.151838		11831.3	249	0.00627031
12899.9	3750	0.137867		11831.4	257	0.00647335
12900	3400	0.125		11831.5	265	0.0066764
12900.1	3080	0.113235		11831.6	274	0.00690483
12900.2	2780	0.102206		11831.7	284	0.00715863
12900.3	2510	0.0922792		11831.8	295	0.00743782
12900.4	2270	0.0834557		11831.9	307	0.00774239
12900.5	2040	0.0749998		11832	320	0.00807234
12900.6	1840	0.0676469		11832.1	334	0.00842767
12900.7	1660	0.0610292		11832.2	349	0.00880838
12900.8	1500	0.0551469		11832.3	366	0.00923985
12900.9	1360	0.0499998		11832.4	384	0.00969671
12901	1230	0.0452204		11832.5	403	0.0101789
12901.1	1120	0.0411763		11832.6	424	0.0107119
12901.2	1010	0.0371322		11832.7	447	0.0112957
12901.3	923	0.0339336		11832.8	471	0.0119048
12901.4	844	0.0310292		11832.9	497	0.0125647
12901.5	774	0.0284557		11833	525	0.0132754
12901.6	712	0.0261763		11833.1	555	0.0140368
12901.7	658	0.024191		11833.2	586	0.0148236
12901.8	610	0.0224263		11833.3	620	0.0156866
12901.9	568	0.0208822		11833.4	656	0.0166003
12902	531	0.0195219		11833.5	693	0.0175393
12902.1	499	0.0183454		11833.6	733	0.0185546
12902.2	471	0.017316		11833.7	776	0.0196459
12902.3	447	0.0164336		11833.8	820	0.0207627
12902.4	426	0.0156616		11833.9	866	0.0219302
12902.5	407	0.0149631		11834	915	0.0231739
12902.6	391	0.0143748		11834.1	966	0.0244683
12902.7	377	0.0138601		11834.2	1020	0.0258388
12902.8	365	0.0134189		11834.3	1070	0.0271079
12902.9	355	0.0130513		11834.4	1130	0.0286307
12903	346	0.0127204		11834.5	1190	0.0301536
12903.1	338	0.0124263		11834.6	1250	0.0316764
12903.2	332	0.0122057		11834.7	1310	0.0331993
12903.3	326	0.0119851		11834.8	1380	0.0349759
12903.4	321	0.0118013		11834.9	1440	0.0364987
12903.5	317	0.0116542		11835	1510	0.0382754
12903.6	313	0.0115072		11835.1	1580	0.0400521
12903.7	310	0.0113969		11835.2	1640	0.0415749
12903.8	308	0.0113234		11835.3	1710	0.0433515
12903.9	306	0.0112498		11835.4	1780	0.0451282
12904	304	0.0111763		11835.5	1850	0.0469048
12904.1	302	0.0111028		11835.6	1920	0.0486815
12904.2	301	0.011066		11835.7	1990	0.0504581
12904.3	300	0.0110292		11835.8	2050	0.051981
12904.4	299	0.0109925		11835.9	2120	0.0537576
12904.5	299	0.0109925		11836	2180	0.0552805
12904.6	298	0.0109557		11836.1	2250	0.0570571
12904.7	298	0.0109557		11836.2	2310	0.05858
12904.8	297	0.0109189		11836.3	2370	0.0601028
12904.9	297	0.0109189		11836.4	2420	0.0613719
12905	297	0.0109189		11836.5	2480	0.0628947
12905.1	298	0.0109557		11836.6	2530	0.0641637
12905.2	298	0.0109557		11836.7	2570	0.065179
12905.3	299	0.0109925		11836.8	2620	0.066448
12905.4	299	0.0109925		11836.9	2660	0.0674632
12905.5	301	0.011066		11837	2700	0.0684785
12905.6	302	0.0111028		11837.1	2730	0.0692399
12905.7	304	0.0111763		11837.2	2760	0.0700013
12905.8	306	0.0112498		11837.3	2780	0.0705089
12905.9	308	0.0113234		11837.4	2800	0.0710165
12906	311	0.0114336		11837.5	2820	0.0715241
12906.1	314	0.0115439		11837.6	2830	0.071778
12906.2	318	0.011691		11837.7	2840	0.0720318
12906.3	323	0.0118748		11837.8	2840	0.0720318
12906.4	328	0.0120586		11837.9	2840	0.0720318
12906.5	334	0.0122792		11838	2840	0.0720318
12906.6	341	0.0125366		11838.1	2830	0.071778
12906.7	349	0.0128307		11838.2	2810	0.0712703
12906.8	358	0.0131616		11838.3	2800	0.0710165
12906.9	368	0.0135292		11838.4	2770	0.0702551
12907	379	0.0139336		11838.5	2750	0.0697475
12907.1	392	0.0144116		11838.6	2720	0.0689861
12907.2	406	0.0149263		11838.7	2690	0.0682247
12907.3	422	0.0155145		11838.8	2660	0.0674632
12907.4	440	0.0161763		11838.9	2620	0.066448
12907.5	459	0.0168748		11839	2580	0.0654328
12907.6	481	0.0176836		11839.1	2540	0.0644175
12907.7	504	0.0185292		11839.2	2490	0.0631485
12907.8	530	0.0194851		11839.3	2450	0.0621333
12907.9	558	0.0205145		11839.4	2400	0.0608642
12908	589	0.0216542		11839.5	2350	0.0595952
12908.1	622	0.0228675		11839.6	2300	0.0583262
12908.2	658	0.024191		11839.7	2250	0.0570571
12908.3	696	0.0255881		11839.8	2200	0.0557881
12908.4	738	0.0271322		11839.9	2150	0.0545191
12908.5	782	0.0287498		11840	2100	0.05325
12908.6	829	0.0304778		11840.1	2050	0.051981
12908.7	880	0.0323528		11840.2	2000	0.050712
12908.8	933	0.0343013		11840.3	1940	0.0491891
12908.9	989	0.0363601		11840.4	1890	0.0479201
12909	1050	0.0386028		11840.5	1840	0.046651
12909.1	1110	0.0408086		11840.6	1790	0.045382
12909.2	1170	0.0430145		11840.7	1740	0.044113
12909.3	1240	0.0455881		11840.8	1700	0.0430977
12909.4	1310	0.0481616		11840.9	1650	0.0418287
12909.5	1380	0.0507351		11841	1600	0.0405597
12909.6	1450	0.0533086		11841.1	1560	0.0395444
12909.7	1530	0.0562498		11841.2	1510	0.0382754
12909.8	1600	0.0588234		11841.3	1470	0.0372602
12909.9	1680	0.0617645		11841.4	1430	0.0362449
12910	1750	0.0643381		11841.5	1390	0.0352297
12910.1	1830	0.0672792		11841.6	1350	0.0342145
12910.2	1900	0.0698528		11841.7	1310	0.0331993
12910.3	1970	0.0724263		11841.8	1280	0.0324378
12910.4	2040	0.0749998		11841.9	1240	0.0314226
12910.5	2110	0.0775734		11842	1210	0.0306612
12910.6	2180	0.0801469		11842.1	1180	0.0298998
12910.7	2240	0.0823528		11842.2	1150	0.0291383
12910.8	2290	0.084191		11842.3	1120	0.0283769
12910.9	2340	0.0860292		11842.4	1090	0.0276155
12911	2390	0.0878675		11842.5	1060	0.0268541
12911.1	2430	0.0893381		11842.6	1040	0.0263465
12911.2	2460	0.090441		11842.7	1010	0.025585
12911.3	2490	0.0915439		11842.8	988	0.0250267
12911.4	2510	0.0922792		11842.9	966	0.0244683
12911.5	2530	0.0930145		11843	945	0.0239353
12911.6	2540	0.0933822		11843.1	926	0.0234531
12911.7	2540	0.0933822		11843.2	907	0.0229708
12911.8	2530	0.0930145		11843.3	889	0.022514
12911.9	2520	0.0926469		11843.4	873	0.0221079
12912	2500	0.0919116		11843.5	857	0.0217018
12912.1	2480	0.0911763		11843.6	843	0.0213465
12912.2	2440	0.0897057		11843.7	829	0.0209911
12912.3	2410	0.0886028		11843.8	816	0.0206612
12912.4	2370	0.0871322		11843.9	805	0.020382
12912.5	2320	0.0852939		11844	794	0.0201028
12912.6	2270	0.0834557		11844.1	784	0.019849
12912.7	2210	0.0812498		11844.2	774	0.0195952
12912.8	2150	0.0790439		11844.3	766	0.0193921
12912.9	2090	0.0768381		11844.4	758	0.0191891
12913	2030	0.0746322		11844.5	751	0.0190114
12913.1	1960	0.0720586		11844.6	745	0.0188591
12913.2	1900	0.0698528		11844.7	739	0.0187069
12913.3	1830	0.0672792		11844.8	734	0.01858
12913.4	1760	0.0647057		11844.9	730	0.0184784
12913.5	1690	0.0621322		11845	726	0.0183769
12913.6	1620	0.0595586		11845.1	723	0.0183008
12913.7	1550	0.0569851		11845.2	720	0.0182246
12913.8	1490	0.0547792		11845.3	718	0.0181739
12913.9	1420	0.0522057		11845.4	716	0.0181231
12914	1360	0.0499998		11845.5	716	0.0181231
12914.1	1290	0.0474263		11845.6	715	0.0180977
12914.2	1230	0.0452204		11845.7	715	0.0180977
12914.3	1170	0.0430145		11845.8	716	0.0181231
12914.4	1120	0.0411763		11845.9	717	0.0181485
12914.5	1060	0.0389704		11846	718	0.0181739
12914.6	1010	0.0371322		11846.1	720	0.0182246
12914.7	962	0.0353675		11846.2	722	0.0182754
12914.8	915	0.0336395		11846.3	725	0.0183515
12914.9	871	0.0320219		11846.4	728	0.0184277
12915	828	0.030441		11846.5	732	0.0185292
12915.1	789	0.0290072		11846.6	735	0.0186053
12915.2	751	0.0276101		11846.7	740	0.0187322
12915.3	716	0.0263234		11846.8	744	0.0188338
12915.4	683	0.0251101		11846.9	749	0.0189607
12915.5	652	0.0239704		11847	755	0.019113
12915.6	623	0.0229042		11847.1	760	0.0192399
12915.7	596	0.0219116		11847.2	766	0.0193921
12915.8	570	0.0209557		11847.3	772	0.0195444
12915.9	547	0.0201101		11847.4	779	0.0197221
12916	525	0.0193013		11847.5	785	0.0198744
12916.1	505	0.018566		11847.6	792	0.020052
12916.2	487	0.0179042		11847.7	799	0.0202297
12916.3	470	0.0172792		11847.8	807	0.0204328
12916.4	454	0.016691		11847.9	814	0.0206104
12916.5	440	0.0161763		11848	822	0.0208135
12916.6	426	0.0156616		11848.1	829	0.0209911
12916.7	414	0.0152204		11848.2	837	0.0211942
12916.8	403	0.014816		11848.3	844	0.0213718
12916.9	394	0.0144851		11848.4	852	0.0215749
12917	385	0.0141542		11848.5	860	0.0217779
12917.1	377	0.0138601		11848.6	867	0.0219556
12917.2	369	0.013566		11848.7	875	0.0221586
12917.3	363	0.0133454		11848.8	882	0.0223363
12917.4	357	0.0131248		11848.9	889	0.022514
12917.5	353	0.0129778		11849	896	0.0226916
12917.6	348	0.0127939		11849.1	903	0.0228693
12917.7	345	0.0126836		11849.2	910	0.023047
12917.8	342	0.0125734		11849.3	917	0.0232246
12917.9	340	0.0124998		11849.4	923	0.0233769
12918	338	0.0124263		11849.5	929	0.0235292
12918.1	337	0.0123895		11849.6	936	0.0237069
12918.2	336	0.0123528		11849.7	941	0.0238338
12918.3	336	0.0123528		11849.8	947	0.0239861
12918.4	337	0.0123895		11849.9	952	0.024113
12918.5	338	0.0124263		11850	958	0.0242652
12918.6	339	0.0124631		11850.1	963	0.0243921
12918.7	341	0.0125366		11850.2	967	0.0244937
12918.8	344	0.0126469		11850.3	972	0.0246206
12918.9	346	0.0127204		11850.4	976	0.0247221
12919	350	0.0128675		11850.5	981	0.024849
12919.1	353	0.0129778		11850.6	984	0.0249251
12919.2	357	0.0131248		11850.7	988	0.0250267
12919.3	362	0.0133086		11850.8	992	0.0251282
12919.4	367	0.0134925		11850.9	995	0.0252043
12919.5	372	0.0136763		11851	998	0.0252805
12919.6	377	0.0138601		11851.1	1000	0.0253312
12919.7	384	0.0141175		11851.2	1000	0.0253312
12919.8	390	0.0143381		11851.3	1010	0.025585
12919.9	397	0.0145954		11851.4	1010	0.025585
12920	404	0.0148528		11851.5	1010	0.025585
12920.1	412	0.0151469		11851.6	1010	0.025585
12920.2	421	0.0154778		11851.7	1010	0.025585
12920.3	429	0.0157719		11851.8	1020	0.0258388
12920.4	439	0.0161395		11851.9	1020	0.0258388
12920.5	449	0.0165072		11852	1020	0.0258388
12920.6	459	0.0168748		11852.1	1020	0.0258388
12920.7	470	0.0172792		11852.2	1020	0.0258388
12920.8	481	0.0176836		11852.3	1020	0.0258388
12920.9	494	0.0181616		11852.4	1020	0.0258388
12921	506	0.0186028		11852.5	1030	0.0260927
12921.1	520	0.0191175		11852.6	1030	0.0260927
12921.2	534	0.0196322		11852.7	1030	0.0260927
12921.3	549	0.0201836		11852.8	1030	0.0260927
12921.4	564	0.0207351		11852.9	1030	0.0260927
12921.5	581	0.0213601		11853	1030	0.0260927
12921.6	597	0.0219484		11853.1	1030	0.0260927
12921.7	615	0.0226101		11853.2	1040	0.0263465
12921.8	634	0.0233086		11853.3	1040	0.0263465
12921.9	653	0.0240072		11853.4	1040	0.0263465
12922	673	0.0247425		11853.5	1040	0.0263465
12922.1	693	0.0254778		11853.6	1050	0.0266003
12922.2	715	0.0262866		11853.7	1050	0.0266003
12922.3	737	0.0270954		11853.8	1050	0.0266003
12922.4	759	0.0279042		11853.9	1050	0.0266003
12922.5	783	0.0287866		11854	1060	0.0268541
12922.6	806	0.0296322		11854.1	1060	0.0268541
12922.7	831	0.0305513		11854.2	1070	0.0271079
12922.8	856	0.0314704		11854.3	1070	0.0271079
12922.9	881	0.0323895		11854.4	1080	0.0273617
12923	906	0.0333086		11854.5	1080	0.0273617
12923.1	932	0.0342645		11854.6	1090	0.0276155
12923.2	958	0.0352204		11854.7	1090	0.0276155
12923.3	984	0.0361763		11854.8	1100	0.0278693
12923.4	1010	0.0371322		11854.9	1100	0.0278693
12923.5	1040	0.0382351		11855	1110	0.0281231
12923.6	1060	0.0389704		11855.1	1120	0.0283769
12923.7	1080	0.0397057		11855.2	1130	0.0286307
12923.8	1110	0.0408086		11855.3	1130	0.0286307
12923.9	1130	0.0415439		11855.4	1140	0.0288845
12924	1150	0.0422792		11855.5	1150	0.0291383
12924.1	1170	0.0430145		11855.6	1160	0.0293921
12924.2	1190	0.0437498		11855.7	1160	0.0293921
12924.3	1210	0.0444851		11855.8	1170	0.029646
12924.4	1230	0.0452204		11855.9	1180	0.0298998
12924.5	1240	0.0455881		11856	1190	0.0301536
12924.6	1260	0.0463234		11856.1	1200	0.0304074
12924.7	1270	0.046691		11856.2	1210	0.0306612
12924.8	1280	0.0470586		11856.3	1220	0.030915
12924.9	1280	0.0470586		11856.4	1230	0.0311688
12925	1290	0.0474263		11856.5	1230	0.0311688
12925.1	1290	0.0474263		11856.6	1240	0.0314226
12925.2	1290	0.0474263		11856.7	1250	0.0316764
12925.3	1290	0.0474263		11856.8	1260	0.0319302
12925.4	1280	0.0470586		11856.9	1270	0.032184
12925.5	1270	0.046691		11857	1280	0.0324378
12925.6	1260	0.0463234		11857.1	1280	0.0324378
12925.7	1250	0.0459557		11857.2	1290	0.0326916
12925.8	1240	0.0455881		11857.3	1300	0.0329454
12925.9	1220	0.0448528		11857.4	1300	0.0329454
12926	1200	0.0441175		11857.5	1310	0.0331993
12926.1	1180	0.0433822		11857.6	1310	0.0331993
12926.2	1160	0.0426469		11857.7	1320	0.0334531
12926.3	1130	0.0415439		11857.8	1320	0.0334531
12926.4	1110	0.0408086		11857.9	1320	0.0334531
12926.5	1080	0.0397057		11858	1330	0.0337069
12926.6	1050	0.0386028		11858.1	1330	0.0337069
12926.7	1020	0.0374998		11858.2	1330	0.0337069
12926.8	987	0.0362866		11858.3	1320	0.0334531
12926.9	955	0.0351101		11858.4	1320	0.0334531
12927	923	0.0339336		11858.5	1320	0.0334531
12927.1	890	0.0327204		11858.6	1310	0.0331993
12927.2	857	0.0315072		11858.7	1310	0.0331993
12927.3	823	0.0302572		11858.8	1300	0.0329454
12927.4	790	0.0290439		11858.9	1290	0.0326916
12927.5	757	0.0278307		11859	1280	0.0324378
12927.6	724	0.0266175		11859.1	1270	0.032184
12927.7	692	0.025441		11859.2	1260	0.0319302
12927.8	660	0.0242645		11859.3	1250	0.0316764
12927.9	629	0.0231248		11859.4	1240	0.0314226
12928	598	0.0219851		11859.5	1220	0.030915
12928.1	569	0.0209189		11859.6	1210	0.0306612
12928.2	540	0.0198528		11859.7	1190	0.0301536
12928.3	512	0.0188234		11859.8	1180	0.0298998
12928.4	486	0.0178675		11859.9	1160	0.0293921
12928.5	460	0.0169116		11860	1140	0.0288845
12928.6	435	0.0159925		11860.1	1130	0.0286307
12928.7	412	0.0151469		11860.2	1110	0.0281231
12928.8	389	0.0143013		11860.3	1090	0.0276155
12928.9	368	0.0135292		11860.4	1070	0.0271079
12929	347	0.0127572		11860.5	1050	0.0266003
12929.1	328	0.0120586		11860.6	1040	0.0263465
12929.2	309	0.0113601		11860.7	1020	0.0258388
12929.3	292	0.0107351		11860.8	998	0.0252805
12929.4	275	0.0101101		11860.9	979	0.0247982
12929.5	260	0.00955864		11861	961	0.0243414
12929.6	245	0.00900717		11861.1	943	0.0238845
12929.7	231	0.00849247		11861.2	925	0.0234277
12929.8	218	0.00801453		11861.3	907	0.0229708
12929.9	206	0.00757335		11861.4	890	0.0225394
12930	194	0.00713217		11861.5	872	0.0220825
12930.1	183	0.00672776		11861.6	855	0.021651
12930.2	173	0.00636011		11861.7	839	0.0212449
12930.3	163	0.00599247		11861.8	823	0.0208388
12930.4	154	0.00566159		11861.9	807	0.0204328
12930.5	145	0.0053307		11862	791	0.0200267
12930.6	137	0.00503659		11862.1	776	0.0196459
12930.7	130	0.00477923		11862.2	761	0.0192652
12930.8	123	0.00452188		11862.3	746	0.0188845
12930.9	116	0.00426453		11862.4	732	0.0185292
12931	110	0.00404394		11862.5	718	0.0181739
12931.1	104	0.00382335		11862.6	705	0.0178439
12931.2	98.4	0.00361747		11862.7	692	0.017514
12931.3	93.3	0.00342997		11862.8	679	0.017184
12931.4	88.5	0.0032535		11862.9	666	0.0168541
12931.5	83.9	0.00308438		11863	654	0.0165495
12931.6	79.7	0.00292997		11863.1	642	0.0162449
12931.7	75.7	0.00278291		11863.2	631	0.0159657
12931.8	72	0.00264688		11863.3	620	0.0156866
12931.9	68.5	0.0025182		11863.4	609	0.0154074
12932	65.3	0.00240056		11863.5	598	0.0151282
12932.1	62.2	0.00228659		11863.6	588	0.0148744
12932.2	59.4	0.00218364		11863.7	578	0.0146206
12932.3	56.7	0.00208438		11863.8	569	0.0143921
12932.4	54.3	0.00199614		11863.9	559	0.0141383
12932.5	52	0.00191159		11864	550	0.0139099
12932.6	49.8	0.0018307		11864.1	542	0.0137069
12932.7	47.8	0.00175717		11864.2	533	0.0134784
12932.8	46	0.001691		11864.3	525	0.0132754
12932.9	44.3	0.0016285		11864.4	517	0.0130723
12933	42.7	0.00156967		11864.5	510	0.0128947
12933.1	41.2	0.00151453		11864.6	503	0.012717
12933.2	39.9	0.00146673		11864.7	496	0.0125393
12933.3	38.7	0.00142261		11864.8	490	0.0123871
12933.4	37.6	0.00138217		11864.9	483	0.0122094
12933.5	36.6	0.00134541		11865	478	0.0120825
12933.6	35.7	0.00131232		11865.1	472	0.0119302
12933.7	34.9	0.00128291		11865.2	467	0.0118033
12933.8	34.2	0.00125717		11865.3	463	0.0117018
12933.9	33.6	0.00123511		11865.4	459	0.0116003
12934	33.1	0.00121673		11865.5	455	0.0114987
12934.1	32.6	0.00119835		11865.6	452	0.0114226
12934.2	32.3	0.00118732		11865.7	449	0.0113465
12934.3	32	0.00117629		11865.8	447	0.0112957
12934.4	31.8	0.00116894		11865.9	445	0.0112449
12934.5	31.7	0.00116526		11866	444	0.0112195
12934.6	31.7	0.00116526		11866.1	443	0.0111942
12934.7	31.7	0.00116526		11866.2	443	0.0111942
12934.8	31.9	0.00117261		11866.3	444	0.0112195
12934.9	32.1	0.00117997		11866.4	446	0.0112703
12935	32.3	0.00118732		11866.5	448	0.0113211
12935.1	32.7	0.00120203		11866.6	451	0.0113972
12935.2	33.2	0.00122041		11866.7	455	0.0114987
12935.3	33.7	0.00123879		11866.8	460	0.0116256
12935.4	34.3	0.00126085		11866.9	466	0.0117779
12935.5	35.1	0.00129026		11867	473	0.0119556
12935.6	35.9	0.00131967		11867.1	482	0.012184
12935.7	36.8	0.00135276		11867.2	491	0.0124124
12935.8	37.9	0.0013932		11867.3	502	0.0126916
12935.9	39.1	0.00143732		11867.4	514	0.0129962
12936	40.4	0.00148511		11867.5	528	0.0133515
12936.1	41.9	0.00154026		11867.6	544	0.0137576
12936.2	43.5	0.00159909		11867.7	561	0.0141891
12936.3	45.3	0.00166526		11867.8	580	0.0146713
12936.4	47.3	0.00173879		11867.9	601	0.0152043
12936.5	49.5	0.00181967		11868	624	0.0157881
12936.6	51.9	0.00190791		11868.1	649	0.0164226
12936.7	54.6	0.00200717		11868.2	676	0.0171079
12936.8	57.5	0.00211379		11868.3	706	0.0178693
12936.9	60.8	0.00223511		11868.4	738	0.0186815
12937	64.4	0.00236747		11868.5	773	0.0195698
12937.1	68.3	0.00251085		11868.6	810	0.0205089
12937.2	72.7	0.00267261		11868.7	850	0.0215241
12937.3	77.5	0.00284909		11868.8	892	0.0225901
12937.4	82.8	0.00304394		11868.9	937	0.0237322
12937.5	88.7	0.00326085		11869	985	0.0249505
12937.6	95.2	0.00349982		11869.1	1040	0.0263465
12937.7	102	0.00374982		11869.2	1090	0.0276155
12937.8	110	0.00404394		11869.3	1140	0.0288845
12937.9	119	0.00437482		11869.4	1200	0.0304074
12938	129	0.00474247		11869.5	1250	0.0316764
12938.1	140	0.00514688		11869.6	1310	0.0331993
12938.2	152	0.00558806		11869.7	1370	0.0347221
12938.3	165	0.006066		11869.8	1430	0.0362449
12938.4	179	0.0065807		11869.9	1480	0.037514
12938.5	195	0.00716894		11870	1540	0.0390368
12938.6	213	0.0078307		11870.1	1590	0.0403059
12938.7	233	0.008566		11870.2	1640	0.0415749
12938.8	254	0.00933806		11870.3	1690	0.0428439
12938.9	278	0.0102204		11870.4	1740	0.044113
12939	304	0.0111763		11870.5	1770	0.0448744
12939.1	333	0.0122425		11870.6	1810	0.0458896
12939.2	365	0.0134189		11870.7	1830	0.0463972
12939.3	400	0.0147057		11870.8	1850	0.0469048
12939.4	438	0.0161028		11870.9	1870	0.0474125
12939.5	479	0.0176101		11871	1870	0.0474125
12939.6	525	0.0193013		11871.1	1870	0.0474125
12939.7	574	0.0211028		11871.2	1870	0.0474125
12939.8	628	0.0230881		11871.3	1850	0.0469048
12939.9	686	0.0252204		11871.4	1830	0.0463972
12940	749	0.0275366		11871.5	1800	0.0456358
12940.1	817	0.0300366		11871.6	1760	0.0446206
12940.2	890	0.0327204		11871.7	1720	0.0436054
12940.3	969	0.0356248		11871.8	1680	0.0425901
12940.4	1050	0.0386028		11871.9	1630	0.0413211
12940.5	1140	0.0419116		11872	1570	0.0397982
12940.6	1240	0.0455881		11872.1	1520	0.0385292
12940.7	1340	0.0492645		11872.2	1460	0.0370064
12940.8	1440	0.052941		11872.3	1400	0.0354835
12940.9	1560	0.0573528		11872.4	1340	0.0339607
12941	1670	0.0613969		11872.5	1280	0.0324378
12941.1	1790	0.0658086		11872.6	1220	0.030915
12941.2	1920	0.0705881		11872.7	1160	0.0293921
12941.3	2050	0.0753675		11872.8	1100	0.0278693
12941.4	2180	0.0801469		11872.9	1050	0.0266003
12941.5	2320	0.0852939		11873	995	0.0252043
12941.6	2450	0.0900734		11873.1	945	0.0239353
12941.7	2590	0.0952204		11873.2	897	0.022717
12941.8	2720	0.0999998		11873.3	852	0.0215749
12941.9	2860	0.105147		11873.4	810	0.0205089
12942	2990	0.109926		11873.5	771	0.019519
12942.1	3120	0.114706		11873.6	735	0.0186053
12942.2	3240	0.119117		11873.7	702	0.0177678
12942.3	3360	0.123529		11873.8	672	0.0170064
12942.4	3470	0.127573		11873.9	644	0.0162957
12942.5	3570	0.13125		11874	619	0.0156612
12942.6	3670	0.134926		11874.1	597	0.0151028
[truncated: 54,976 more rows]
